# Supplementary material for: Modelling the burden of hepatitis C infection among people who inject drugs in Norway, 1973–2030
Source: BMC Infect Dis. 2017 Aug 3;17:541. doi: 10.1186/s12879-017-2631-2 (PMC5543437; doi:10.1186/s12879-017-2631-2)
Supplement: Supplementary file 4 — Summary of all estimates. Summary of all estimates. (CSV 50 kb) [file 12879_2017_2631_MOESM4_ESM.csv]

TYPES	OVERLAPPING PREVALENCE	OVERLAPPING PREVALENCE	OVERLAPPING PREVALENCE	OVERLAPPING PREVALENCE	DISCRETE PREVALENCE	DISCRETE PREVALENCE	DISCRETE PREVALENCE	DISCRETE PREVALENCE	INCIDENCE	INCIDENCE	INCIDENCE	INCIDENCE	INCIDENCE	YEARLY MORTALITY	YEARLY MORTALITY	YEARLY MORTALITY	YEARLY MORTALITY	YEARLY MORTALITY	CUMULATIVE MORTALITY	CUMULATIVE MORTALITY	YLLs	YLLs	YLLs	YLLs	YLLs	YLDs	YLDs	YLDs	YLDs	YLDs	YLDs	DALYs	DALYs	DALYs	DALYs	DALYs	DALYs
prettyName	Alive	HCV+ (incl. treatment)	HCV+ (excl. treatment)	HCV treatment (excl. transplant)	HCV+ chronic	Cirrhosis	HCC	Transplant	HCV+ acute	HCV+ chronic	Cirrhosis	HCC	Transplant	Cirrhosis	HCC	Transplant	HCV related	Not related to HCV	HCV related	Not related to HCV	Cirrhosis	HCC	Transplant	HCV related	Not related to HCV	HCV+ acute	HCV+ chronic	Cirrhosis	HCC	Transplant	Total	HCV+ acute	HCV+ chronic	Cirrhosis	HCC	Transplant	HCV related
Total_1973	830	457	452	4	236	1	0	0	220	142	1	0	0	0	0	0	0	17	0	17	0	0	0	0	1048	56	60	1	0	0	116	56	60	1	0	0	116
Total_1974	1169	639	628	11	386	5	0	0	248	161	3	0	0	0	0	0	0	24	0	41	3	0	0	3	1433	63	98	2	0	0	163	63	98	5	0	0	166
Total_1975	1535	847	829	18	549	10	0	0	289	182	5	0	0	0	0	0	0	31	0	72	8	1	0	9	1812	73	139	4	0	0	217	73	139	12	1	0	226
Total_1976	1929	1076	1049	27	732	17	0	0	328	212	8	0	0	0	0	0	0	37	1	109	16	3	0	19	2192	83	186	6	0	0	276	83	186	22	3	0	295
Total_1977	2350	1322	1286	36	934	26	0	0	364	241	10	0	0	0	0	0	1	44	1	153	26	7	0	32	2576	92	237	10	0	0	340	92	237	36	7	0	372
Total_1978	2798	1581	1535	47	1152	37	1	0	396	267	13	0	0	1	0	0	1	51	2	204	37	12	0	49	2963	101	293	14	0	0	408	101	293	51	12	0	457
Total_1979	3273	1852	1793	59	1381	51	1	0	426	291	16	1	0	1	0	0	1	58	3	262	52	18	0	70	3354	108	351	19	1	0	478	108	351	71	19	0	548
Total_1980	3775	2129	2058	71	1620	67	1	0	452	312	19	1	0	1	0	0	2	65	5	328	68	27	0	95	3749	115	412	24	1	0	551	115	412	92	28	0	646
Total_1981	4303	2411	2326	85	1865	85	2	0	475	331	22	1	0	2	1	0	2	73	7	401	86	37	0	123	4150	121	474	31	1	0	626	121	474	117	38	0	749
Total_1982	4768	2668	2570	99	2114	106	2	0	468	348	26	1	0	2	1	0	3	79	10	479	106	49	1	155	4429	119	537	38	1	0	695	119	537	144	50	1	850
Total_1983	5222	2912	2799	113	2344	129	3	0	465	343	29	2	0	2	1	0	4	84	14	563	128	62	1	191	4676	118	595	46	2	0	761	118	595	174	64	1	952
Total_1984	5786	3170	3042	127	2559	155	3	0	489	341	32	2	0	3	2	0	4	91	18	654	151	77	1	230	5065	124	650	54	2	0	831	124	650	205	79	1	1061
Total_1985	6409	3426	3285	141	2780	182	4	0	505	358	35	3	0	3	2	0	5	100	24	753	175	94	1	271	5508	128	706	63	3	0	900	128	706	238	97	1	1171
Total_1986	6952	3649	3495	154	3003	210	5	0	487	370	38	3	0	4	2	0	6	106	30	859	200	112	1	313	5804	124	763	72	3	0	962	124	763	272	115	1	1275
Total_1987	7490	3853	3685	168	3200	241	6	0	474	357	41	4	0	4	3	0	7	112	37	971	224	131	2	357	6073	120	813	82	4	0	1019	120	813	306	135	2	1376
Total_1988	8014	4113	3932	181	3378	272	6	0	536	348	44	4	0	5	3	0	8	117	45	1088	250	151	2	403	6311	136	858	92	4	0	1091	136	858	342	155	2	1494
Total_1989	8560	4270	4076	194	3592	305	7	0	459	393	46	5	0	6	4	0	9	123	55	1211	275	172	2	450	6583	117	912	102	5	0	1136	117	912	377	177	2	1586
Total_1990	9171	4608	4401	208	3739	338	8	0	627	336	49	5	0	6	4	0	10	130	65	1341	299	193	3	495	6918	159	950	113	5	0	1228	159	950	412	198	3	1723
Total_1991	9799	4926	4707	219	4002	373	9	0	661	460	51	6	0	7	5	0	12	138	77	1478	326	215	3	544	7286	168	1016	124	6	0	1315	168	1016	450	221	3	1859
Total_1992	10420	5348	5113	236	4278	409	10	1	782	484	55	7	1	8	5	0	13	145	89	1624	351	237	4	591	7621	199	1087	136	7	0	1428	199	1087	487	244	4	2019
Total_1993	11057	5598	5345	253	4629	447	11	1	658	573	58	7	1	8	6	0	14	153	103	1777	379	258	4	641	7977	167	1176	148	7	0	1499	167	1176	527	265	4	2140
Total_1994	11713	5996	5722	274	4871	489	12	1	786	482	63	8	1	9	6	0	15	161	119	1938	406	280	4	690	8311	200	1237	162	8	0	1607	200	1237	568	288	4	2297
Total_1995	12509	6354	6063	291	5192	531	14	1	795	576	66	9	1	10	7	0	17	172	136	2109	437	303	5	745	8837	202	1319	175	9	0	1705	202	1319	612	312	5	2450
Total_1996	13310	6589	6278	311	5505	576	15	1	690	583	71	9	1	11	8	0	18	182	154	2292	467	327	5	799	9323	175	1398	189	9	1	1773	175	1398	656	336	6	2572
Total_1997	14276	7017	6687	330	5724	623	16	1	870	506	75	10	1	11	8	0	20	196	174	2488	495	352	5	852	9973	221	1454	204	10	1	1890	221	1454	699	362	6	2742
Total_1998	15213	7323	6976	347	6062	671	18	1	809	638	78	11	1	12	9	0	21	209	195	2696	528	377	6	911	10555	205	1540	219	11	1	1976	205	1540	747	388	7	2887
Total_1999	16354	7647	7279	368	6341	721	19	1	825	593	83	12	1	13	10	0	23	225	218	2921	556	403	6	966	11350	209	1611	235	12	1	2067	209	1611	791	415	7	3033
Total_2000	17613	7905	7518	387	6616	773	20	1	780	605	86	13	1	14	11	0	25	243	242	3165	587	429	7	1023	12231	198	1680	250	13	1	2142	198	1680	837	442	8	3165
Total_2001	18874	8252	7847	405	6844	826	22	2	869	572	90	14	2	15	11	0	26	260	269	3425	615	453	9	1078	13019	221	1738	266	14	1	2240	221	1738	881	467	10	3318
Total_2002	19479	8452	8031	421	7125	879	23	2	759	638	93	15	2	16	12	0	28	261	297	3686	646	476	11	1132	12879	193	1810	282	14	1	2301	193	1810	928	490	12	3433
Total_2003	19957	8472	8031	440	7313	934	24	3	563	556	97	16	3	17	13	0	30	260	326	3946	673	497	14	1185	12626	143	1858	298	15	2	2316	143	1858	971	512	16	3501
Total_2004	20266	8698	8211	487	7346	988	25	3	725	413	100	17	3	17	13	0	31	256	357	4202	699	518	16	1234	12203	184	1866	315	16	2	2383	184	1866	1014	534	18	3617
Total_2005	20553	8728	8203	525	7482	1040	26	4	596	531	100	17	4	18	14	1	33	254	390	4456	715	538	19	1273	11884	151	1900	329	17	2	2400	151	1900	1044	555	21	3673
Total_2006	20789	8802	8234	567	7508	1092	27	4	623	437	101	18	4	19	15	1	34	251	424	4707	723	553	22	1297	11552	158	1907	344	17	3	2429	158	1907	1067	570	25	3726
Total_2007	21041	8565	7962	604	7538	1141	28	5	345	457	101	19	5	19	15	1	35	251	459	4958	729	564	25	1317	11322	88	1915	355	18	3	2378	88	1915	1084	582	28	3695
Total_2008	21294	8545	7908	637	7353	1189	29	5	496	253	101	20	5	19	16	1	36	250	495	5208	723	574	28	1325	11102	126	1868	367	18	3	2383	126	1868	1090	592	31	3708
Total_2009	21513	8527	7868	659	7274	1232	30	6	543	364	98	21	6	20	16	1	37	250	531	5458	724	581	31	1336	10913	138	1848	378	19	4	2386	138	1848	1102	600	35	3722
Total_2010	21693	8465	7779	687	7230	1271	31	7	514	398	97	21	7	20	17	1	37	251	568	5709	719	588	34	1341	10720	130	1836	388	19	4	2379	130	1836	1107	607	38	3720
Total_2011	21833	8299	7584	715	7160	1309	31	7	410	377	96	22	7	20	17	1	38	251	606	5960	711	590	36	1338	10508	104	1819	397	20	5	2344	104	1819	1108	610	41	3682
Total_2012	21951	8155	7416	739	7009	1343	32	8	411	301	95	22	8	20	17	1	39	251	645	6211	700	590	39	1329	10290	104	1780	405	20	5	2314	104	1780	1105	610	44	3643
Total_2013	22067	7996	7238	757	6859	1374	32	8	395	301	93	23	8	20	18	1	39	252	684	6463	690	587	42	1319	10110	100	1742	412	20	5	2280	100	1742	1102	607	47	3599
Total_2014	22181	7836	7062	775	6700	1401	32	9	388	290	90	23	9	20	18	1	39	254	723	6717	677	584	44	1305	9956	98	1702	418	21	6	2245	98	1702	1095	605	50	3550
Total_2015	22293	7675	6886	790	6542	1424	33	10	380	284	88	24	10	20	18	1	40	256	763	6973	663	577	47	1287	9822	97	1662	424	21	6	2209	97	1662	1087	598	53	3496
Total_2016	22402	7515	6711	804	6383	1444	33	10	374	279	86	24	10	20	18	2	40	259	803	7232	648	568	49	1265	9706	95	1621	429	21	6	2172	95	1621	1077	589	55	3437
Total_2017	22507	7356	6539	817	6226	1461	33	11	367	274	83	24	11	20	18	2	40	262	843	7494	633	557	50	1240	9602	93	1581	433	21	7	2135	93	1581	1066	578	57	3375
Total_2018	22609	7199	6371	828	6071	1474	33	11	361	269	81	25	11	20	18	2	40	266	883	7760	616	544	52	1212	9509	92	1542	436	21	7	2098	92	1542	1052	565	59	3310
Total_2019	22705	7044	6205	839	5919	1484	32	12	355	265	79	25	12	20	18	2	40	270	923	8031	599	530	53	1182	9425	90	1503	439	21	8	2061	90	1503	1038	551	61	3243
Total_2020	22798	6892	6043	849	5770	1491	32	12	349	260	76	25	12	20	18	2	40	275	963	8306	581	514	54	1149	9347	89	1466	441	20	8	2023	89	1466	1022	534	62	3172
Total_2021	22885	6743	5886	857	5625	1495	32	13	343	256	74	25	13	20	18	2	40	281	1003	8587	563	497	55	1115	9276	87	1429	442	20	8	1986	87	1429	1005	517	63	3101
Total_2022	22966	6597	5732	865	5483	1496	31	13	338	252	72	25	13	20	18	2	40	287	1043	8874	544	479	56	1079	9208	86	1393	443	20	8	1950	86	1393	987	499	64	3029
Total_2023	23041	6455	5582	872	5345	1495	31	14	332	248	70	25	14	20	17	2	39	293	1082	9167	525	461	56	1042	9145	84	1358	443	20	9	1913	84	1358	968	481	65	2955
Total_2024	23110	6315	5437	879	5210	1491	31	14	326	243	68	24	14	19	17	2	39	300	1121	9467	506	442	56	1004	9083	83	1323	442	19	9	1877	83	1323	948	461	65	2881
Total_2025	23172	6180	5295	884	5080	1484	30	14	321	239	66	24	14	19	17	2	38	307	1160	9774	487	422	56	965	9024	81	1290	441	19	9	1841	81	1290	928	441	65	2806
Total_2026	23226	6047	5157	889	4953	1476	29	15	315	235	64	24	15	19	17	2	38	316	1198	10090	467	403	55	926	8966	80	1258	440	19	9	1806	80	1258	907	422	64	2732
Total_2027	23272	5917	5024	893	4829	1465	29	15	310	231	63	24	15	19	16	2	38	324	1235	10414	448	383	55	886	8907	79	1227	438	18	9	1770	79	1227	886	401	64	2656
Total_2028	23309	5790	4893	897	4710	1452	28	15	304	227	61	23	15	19	16	2	37	333	1272	10747	429	364	54	847	8849	77	1196	435	18	10	1736	77	1196	864	382	64	2583
Total_2029	23337	5666	4768	898	4593	1437	27	15	298	223	59	23	15	18	16	2	36	343	1308	11090	410	345	53	808	8790	76	1167	432	17	10	1701	76	1167	842	362	63	2509
Total_2030	23356	5547	4652	895	4479	1423	27	13	293	219	58	23	13	18	15	2	36	354	1344	11444	393	327	51	770	8731	74	1138	429	17	8	1667	74	1138	822	344	59	2437
PWID_1973	673	424	420	4	203	1	0	0	220	122	1	0	0	0	0	0	0	17	0	17	0	0	0	0	1045	56	52	0	0	0	108	56	52	0	0	0	108
PWID_1974	922	560	551	8	308	3	0	0	248	139	2	0	0	0	0	0	0	24	0	41	2	0	0	2	1427	63	78	1	0	0	143	63	78	3	0	0	145
PWID_1975	1174	710	697	13	415	7	0	0	289	157	4	0	0	0	0	0	0	30	0	71	6	1	0	7	1803	73	105	3	0	0	181	73	105	9	1	0	188
PWID_1976	1431	870	852	18	531	11	0	0	328	183	5	0	0	0	0	0	0	37	0	108	11	2	0	13	2179	83	135	4	0	0	223	83	135	15	2	0	236
PWID_1977	1692	1035	1011	23	656	16	0	0	364	207	7	0	0	0	0	0	0	44	1	152	17	4	0	21	2556	92	167	6	0	0	265	92	167	23	4	0	286
PWID_1978	1960	1203	1173	29	786	22	0	0	396	230	8	0	0	0	0	0	1	51	1	203	23	7	0	30	2937	101	200	8	0	0	309	101	200	31	7	0	339
PWID_1979	2233	1371	1335	36	920	28	0	0	426	250	10	0	0	1	0	0	1	58	2	260	31	10	0	41	3320	108	234	11	0	0	353	108	234	42	10	0	394
PWID_1980	2513	1538	1495	42	1054	36	1	0	452	269	11	0	0	1	0	0	1	65	3	325	39	14	0	54	3707	115	268	13	0	0	396	115	268	52	14	0	450
PWID_1981	2800	1701	1652	49	1187	45	1	0	475	285	13	1	0	1	0	0	1	72	4	397	49	19	0	68	4098	121	302	17	1	0	439	121	302	66	20	0	507
PWID_1982	3011	1833	1777	56	1319	54	1	0	468	300	15	1	0	1	0	0	2	77	6	474	59	25	0	83	4367	119	335	20	1	0	474	119	335	79	26	0	557
PWID_1983	3206	1949	1886	63	1430	65	1	0	465	295	17	1	0	1	1	0	2	82	8	556	69	31	0	100	4603	118	363	24	1	0	506	118	363	93	32	0	606
PWID_1984	3493	2078	2009	70	1527	75	2	0	489	293	18	1	0	2	1	0	2	89	10	646	80	37	0	117	4981	124	388	27	1	0	540	124	388	107	38	0	657
PWID_1985	3817	2205	2130	76	1629	86	2	0	505	308	19	1	0	2	1	0	3	98	13	744	91	45	0	135	5412	128	414	31	1	0	574	128	414	122	46	0	709
PWID_1986	4049	2299	2217	82	1732	98	2	0	487	319	21	1	0	2	1	0	3	104	16	847	101	52	0	153	5694	124	440	35	1	0	600	124	440	136	53	0	753
PWID_1987	4268	2374	2287	88	1813	110	3	0	474	308	22	2	0	2	1	0	3	109	19	956	112	60	0	172	5949	120	460	39	2	0	621	120	460	151	62	0	793
PWID_1988	4479	2510	2417	93	1878	122	3	0	536	299	23	2	0	2	1	0	4	114	23	1070	122	68	0	190	6172	136	477	43	2	0	658	136	477	165	70	0	848
PWID_1989	4693	2541	2443	98	1978	134	3	0	459	338	24	2	0	3	2	0	4	120	27	1190	133	76	0	209	6429	117	502	47	2	0	668	117	502	180	78	0	877
PWID_1990	4984	2760	2657	104	2019	147	4	0	627	290	25	2	0	3	2	0	5	126	32	1316	142	84	0	226	6748	159	513	51	2	0	725	159	513	193	86	0	951
PWID_1991	5278	2949	2841	108	2165	159	4	0	661	396	26	2	0	3	2	0	5	134	37	1450	153	92	0	245	7099	168	550	55	2	0	775	168	550	208	94	0	1020
PWID_1992	5567	3231	3115	116	2315	172	4	0	782	417	28	3	0	3	2	0	6	141	43	1591	163	100	0	263	7417	199	588	60	3	0	849	199	588	223	103	0	1112
PWID_1993	5838	3323	3199	124	2521	186	5	0	658	494	29	3	0	4	2	0	6	148	49	1739	175	108	0	283	7755	167	640	65	3	0	875	167	640	240	111	0	1158
PWID_1994	6133	3564	3429	135	2622	202	5	0	786	415	32	3	0	4	3	0	7	155	56	1895	186	116	0	302	8069	200	666	70	3	0	939	200	666	256	119	0	1241
PWID_1995	6535	3755	3613	142	2792	218	5	0	795	496	33	3	0	4	3	0	7	166	63	2061	200	124	0	324	8575	202	709	76	3	0	990	202	709	276	127	0	1314
PWID_1996	6901	3816	3665	151	2948	234	6	0	690	502	36	4	0	5	3	0	8	176	70	2236	212	133	0	345	9038	175	749	81	4	0	1009	175	749	293	137	0	1354
PWID_1997	7415	4079	3919	160	3018	252	6	0	870	436	38	4	0	5	3	0	8	189	79	2425	223	142	0	365	9662	221	767	87	4	0	1078	221	767	310	146	0	1443
PWID_1998	7859	4208	4043	166	3198	268	7	0	809	549	38	4	0	5	4	0	9	200	88	2625	237	151	0	388	10216	205	812	92	4	0	1114	205	812	329	155	0	1502
PWID_1999	8456	4355	4180	175	3318	287	7	0	825	510	41	5	0	6	4	0	10	216	97	2841	247	161	0	408	10981	209	843	98	5	0	1155	209	843	345	166	0	1563
PWID_2000	9108	4438	4255	183	3435	305	8	0	780	521	42	5	0	6	4	0	10	233	107	3075	259	170	1	429	11829	198	872	103	5	0	1179	198	872	362	175	1	1608
PWID_2001	9729	4616	4426	190	3512	323	8	0	869	492	44	5	0	6	4	0	11	249	118	3324	269	180	1	449	12579	221	892	109	5	0	1227	221	892	378	185	1	1676
PWID_2002	9733	4644	4449	196	3641	341	9	0	759	549	45	6	0	7	5	0	11	249	129	3573	280	189	1	470	12399	193	925	114	6	0	1238	193	925	394	195	1	1708
PWID_2003	9645	4502	4299	203	3686	360	9	0	563	479	47	6	0	7	5	0	12	247	141	3820	290	199	1	489	12106	143	936	120	6	0	1205	143	936	410	205	1	1694
PWID_2004	9487	4597	4375	222	3607	377	10	0	725	355	47	6	0	7	5	0	12	241	154	4061	298	207	1	506	11641	184	916	125	6	0	1232	184	916	423	213	1	1738
PWID_2005	9345	4511	4276	235	3643	393	10	0	596	457	46	6	0	7	6	0	13	237	167	4298	303	216	1	521	11283	151	925	130	7	0	1213	151	925	433	223	1	1734
PWID_2006	9209	4495	4244	252	3594	409	11	0	623	376	47	7	0	8	6	0	13	233	180	4532	302	222	2	526	10913	158	913	134	7	0	1212	158	913	436	229	2	1738
PWID_2007	9087	4190	3925	264	3567	423	11	0	345	393	46	7	0	8	6	0	14	231	194	4763	302	227	2	531	10644	88	906	136	7	0	1138	88	906	438	234	2	1669
PWID_2008	9024	4144	3869	275	3368	436	11	0	496	218	45	7	0	8	6	0	14	229	208	4992	294	231	2	527	10385	126	855	140	7	0	1128	126	855	434	238	2	1655
PWID_2009	8963	4118	3840	278	3292	446	12	0	543	313	43	7	0	8	6	0	14	227	222	5219	292	234	2	528	10156	138	836	142	7	0	1124	138	836	434	241	2	1652
PWID_2010	8884	4056	3769	287	3257	455	12	0	514	343	42	7	0	8	7	0	14	226	236	5445	287	237	2	526	9922	130	827	144	8	0	1110	130	827	431	245	2	1636
PWID_2011	8776	3899	3601	297	3204	464	12	0	410	324	41	8	0	8	7	0	14	224	250	5669	281	238	3	521	9669	104	814	146	8	0	1072	104	814	427	246	3	1593
PWID_2012	8673	3783	3478	305	3089	471	12	1	411	259	41	8	1	8	7	0	14	222	265	5891	272	237	3	512	9409	104	785	147	8	0	1044	104	785	419	245	3	1556
PWID_2013	8587	3664	3356	308	2986	477	13	1	395	259	39	8	1	7	7	0	14	220	279	6111	265	236	3	504	9185	100	758	148	8	0	1015	100	758	413	244	3	1519
PWID_2014	8515	3555	3243	311	2886	481	13	1	388	250	38	8	1	7	7	0	14	219	293	6330	257	234	3	495	8986	98	733	148	8	0	988	98	733	405	242	3	1483
PWID_2015	8452	3452	3138	314	2792	484	13	1	380	245	36	8	1	7	7	0	14	218	308	6548	249	232	3	484	8807	97	709	149	8	0	963	97	709	398	240	3	1447
PWID_2016	8397	3355	3039	316	2703	486	13	1	374	240	35	8	1	7	7	0	14	218	322	6766	241	228	3	472	8643	95	687	149	8	0	939	95	687	390	236	3	1411
PWID_2017	8348	3263	2945	318	2619	487	13	1	367	236	34	8	1	7	7	0	14	218	337	6984	233	224	3	460	8492	93	665	149	8	0	916	93	665	382	232	3	1376
PWID_2018	8302	3175	2855	320	2539	487	13	1	361	232	33	8	1	7	7	0	14	218	351	7202	224	219	3	446	8351	92	645	148	8	0	893	92	645	372	227	3	1339
PWID_2019	8260	3091	2769	322	2463	486	13	1	355	228	32	8	1	7	7	0	14	218	365	7420	216	213	4	432	8218	90	626	147	8	0	872	90	626	363	221	4	1304
PWID_2020	8219	3010	2687	323	2390	484	13	1	349	224	31	8	1	7	7	0	14	219	379	7639	207	207	4	418	8091	89	607	147	8	0	851	89	607	354	215	4	1269
PWID_2021	8180	2932	2608	324	2320	481	12	1	343	220	30	8	1	7	7	0	14	219	393	7858	199	200	4	403	7970	87	589	146	8	0	830	87	589	345	208	4	1233
PWID_2022	8141	2856	2531	324	2252	477	12	1	338	217	29	8	1	7	7	0	14	220	407	8078	191	193	4	388	7853	86	572	144	8	1	811	86	572	335	201	5	1199
PWID_2023	8103	2783	2458	325	2187	473	12	1	332	213	28	8	1	6	7	0	13	221	420	8299	183	186	4	372	7740	84	556	143	8	1	791	84	556	326	194	5	1163
PWID_2024	8065	2712	2387	325	2125	468	12	1	326	210	27	8	1	6	7	0	13	221	433	8520	175	179	4	357	7630	83	540	142	8	1	772	83	540	317	187	5	1129
PWID_2025	8026	2643	2318	325	2064	462	12	1	321	206	26	7	1	6	7	0	13	222	446	8743	167	171	4	342	7522	81	524	140	7	1	754	81	524	307	178	5	1096
PWID_2026	7988	2576	2252	324	2006	456	11	1	315	202	25	7	1	6	6	0	13	223	459	8966	159	164	3	326	7418	80	509	138	7	1	736	80	509	297	171	4	1062
PWID_2027	7948	2511	2187	323	1949	449	11	1	310	199	24	7	1	6	6	0	12	225	471	9191	151	156	3	311	7315	79	495	136	7	1	718	79	495	287	163	4	1029
PWID_2028	7908	2447	2125	322	1895	442	11	1	304	195	24	7	1	6	6	0	12	226	484	9416	144	149	3	296	7215	77	481	134	7	1	700	77	481	278	156	4	996
PWID_2029	7866	2386	2066	320	1842	434	11	1	298	192	23	7	1	6	6	0	12	227	496	9644	137	142	3	282	7116	76	468	132	7	1	683	76	468	269	149	4	965
PWID_2030	7824	2326	2009	317	1791	426	10	1	293	188	22	7	1	6	6	0	12	228	507	9872	131	134	3	268	7019	74	455	130	7	0	666	74	455	261	141	3	934
Former-PWID-Will-Relapse_1973	144	27	27	1	27	0	0	0	NA	16	0	0	0	0	0	0	0	0	0	0	0	0	0	0	3	0	7	0	0	0	7	0	7	0	0	0	7
Former-PWID-Will-Relapse_1974	215	65	62	2	64	1	0	0	NA	18	1	0	0	0	0	0	0	0	0	0	0	0	0	0	5	0	16	0	0	0	17	0	16	0	0	0	17
Former-PWID-Will-Relapse_1975	304	111	106	4	108	2	0	0	NA	21	1	0	0	0	0	0	0	0	0	0	2	0	0	2	8	0	28	1	0	0	28	0	28	3	0	0	30
Former-PWID-Will-Relapse_1976	410	165	158	7	161	5	0	0	NA	24	2	0	0	0	0	0	0	0	0	0	4	1	0	5	11	0	41	2	0	0	43	0	41	6	1	0	48
Former-PWID-Will-Relapse_1977	533	228	218	10	221	8	0	0	NA	27	3	0	0	0	0	0	0	0	0	1	7	2	0	9	16	0	56	3	0	0	59	0	56	10	2	0	68
Former-PWID-Will-Relapse_1978	670	299	285	14	289	12	0	0	NA	30	4	0	0	0	0	0	0	0	1	1	11	4	0	15	21	0	73	4	0	0	78	0	73	15	4	0	93
Former-PWID-Will-Relapse_1979	821	377	359	18	363	17	0	0	NA	33	5	0	0	0	0	0	0	0	1	2	16	6	0	23	27	0	92	6	0	0	99	0	92	22	6	0	122
Former-PWID-Will-Relapse_1980	986	461	439	22	442	23	0	0	NA	36	6	0	0	0	0	0	1	1	2	2	22	9	0	32	33	0	112	8	0	0	121	0	112	30	9	0	153
Former-PWID-Will-Relapse_1981	1165	550	523	27	526	31	1	0	NA	38	7	0	0	1	0	0	1	1	2	3	29	13	0	42	40	0	133	11	0	0	145	0	133	40	13	0	187
Former-PWID-Will-Relapse_1982	1348	643	611	32	613	39	1	0	NA	40	8	1	0	1	0	0	1	1	3	4	36	18	0	55	48	0	156	14	1	0	170	0	156	50	19	0	225
Former-PWID-Will-Relapse_1983	1533	737	699	38	700	48	1	0	NA	39	9	1	0	1	0	0	1	1	5	5	45	23	1	69	56	0	178	17	1	0	195	0	178	62	24	1	264
Former-PWID-Will-Relapse_1984	1729	829	786	43	785	59	1	0	NA	39	11	1	0	1	1	0	2	1	6	6	54	29	1	84	64	0	199	20	1	0	220	0	199	74	30	1	304
Former-PWID-Will-Relapse_1985	1939	921	872	49	870	70	2	0	NA	41	12	1	0	1	1	0	2	1	8	8	63	36	1	100	72	0	221	24	1	0	246	0	221	87	37	1	346
Former-PWID-Will-Relapse_1986	2155	1012	958	54	954	81	2	0	NA	42	13	1	0	1	1	0	2	2	11	9	73	43	1	117	82	0	242	27	1	0	271	0	242	100	44	1	388
Former-PWID-Will-Relapse_1987	2372	1101	1041	60	1035	94	2	0	NA	41	14	1	0	2	1	0	3	2	13	11	83	51	1	135	92	0	263	31	1	0	296	0	263	114	52	1	431
Former-PWID-Will-Relapse_1988	2581	1185	1120	65	1110	107	3	0	NA	40	15	2	0	2	1	0	3	2	17	13	93	59	1	153	102	0	282	35	2	0	319	0	282	128	61	1	472
Former-PWID-Will-Relapse_1989	2800	1269	1199	70	1187	120	3	0	NA	45	16	2	0	2	1	0	4	2	20	15	103	68	2	172	112	0	301	39	2	0	343	0	301	142	70	2	515
Former-PWID-Will-Relapse_1990	3006	1346	1271	75	1256	134	3	0	NA	38	17	2	0	2	2	0	4	3	24	18	112	76	2	190	123	0	319	44	2	0	365	0	319	156	78	2	555
Former-PWID-Will-Relapse_1991	3219	1432	1352	80	1333	147	4	0	NA	53	18	2	0	3	2	0	4	3	29	21	122	85	2	209	133	0	339	48	2	0	389	0	339	170	87	2	598
Former-PWID-Will-Relapse_1992	3426	1525	1439	85	1418	162	4	0	NA	55	19	3	0	3	2	0	5	3	34	24	132	93	2	228	144	0	360	52	3	0	415	0	360	184	96	2	643
Former-PWID-Will-Relapse_1993	3657	1631	1540	91	1515	176	4	0	NA	66	21	3	0	3	2	0	5	3	39	27	142	102	2	247	155	0	385	57	3	0	445	0	385	199	105	2	692
Former-PWID-Will-Relapse_1994	3880	1736	1638	98	1610	192	5	0	NA	55	22	3	0	3	2	0	6	4	45	31	152	111	3	265	168	0	409	62	3	0	474	0	409	214	114	3	739
Former-PWID-Will-Relapse_1995	4125	1847	1743	105	1712	208	5	0	NA	66	23	3	0	4	3	0	6	4	51	35	163	119	3	285	180	0	435	67	3	0	505	0	435	230	122	3	790
Former-PWID-Will-Relapse_1996	4399	1963	1851	112	1817	225	6	0	NA	67	25	4	0	4	3	0	7	4	58	40	174	128	3	305	194	0	462	72	4	0	538	0	462	246	132	3	843
Former-PWID-Will-Relapse_1997	4682	2070	1951	119	1914	243	6	1	NA	58	26	4	1	4	3	0	8	5	66	44	185	137	3	325	210	0	486	78	4	0	568	0	486	263	141	3	893
Former-PWID-Will-Relapse_1998	4993	2185	2060	125	2018	261	7	1	NA	73	28	4	1	5	3	0	8	5	74	50	196	147	3	347	227	0	513	83	4	0	601	0	513	279	151	3	948
Former-PWID-Will-Relapse_1999	5340	2299	2167	133	2121	280	7	1	NA	68	29	5	1	5	4	0	9	6	83	56	207	157	4	368	245	0	539	89	5	0	633	0	539	296	162	4	1001
Former-PWID-Will-Relapse_2000	5732	2411	2272	140	2223	299	8	1	NA	69	31	5	1	5	4	0	9	6	92	62	219	166	4	389	265	0	565	95	5	0	665	0	565	314	171	4	1054
Former-PWID-Will-Relapse_2001	6143	2517	2370	146	2317	319	8	1	NA	65	32	5	1	6	4	0	10	7	102	69	230	174	5	409	288	0	589	101	5	1	695	0	589	331	179	6	1104
Former-PWID-Will-Relapse_2002	6514	2623	2471	153	2413	339	9	1	NA	73	33	6	1	6	5	0	11	8	113	77	241	182	6	429	312	0	613	107	5	1	726	0	613	348	187	7	1155
Former-PWID-Will-Relapse_2003	6850	2720	2560	160	2499	359	9	1	NA	64	35	6	1	6	5	0	11	8	124	85	251	189	8	448	336	0	635	113	6	1	754	0	635	364	195	9	1202
Former-PWID-Will-Relapse_2004	7098	2792	2614	177	2560	379	9	2	NA	47	36	6	2	7	5	0	12	9	136	94	262	195	9	466	359	0	650	119	6	1	776	0	650	381	201	10	1242
Former-PWID-Will-Relapse_2005	7311	2852	2659	193	2612	398	10	2	NA	61	36	7	2	7	5	0	12	10	148	104	267	201	11	479	379	0	663	124	6	1	795	0	663	391	207	12	1274
Former-PWID-Will-Relapse_2006	7473	2891	2683	208	2644	417	10	2	NA	50	37	7	2	7	5	0	13	11	161	115	270	205	12	488	399	0	672	130	6	1	809	0	672	400	211	13	1297
Former-PWID-Will-Relapse_2007	7634	2916	2694	222	2663	435	10	3	NA	52	37	7	3	7	6	0	13	11	174	126	272	208	14	495	417	0	676	134	7	2	819	0	676	406	215	16	1314
Former-PWID-Will-Relapse_2008	7745	2905	2671	235	2649	452	11	3	NA	29	37	8	3	7	6	0	13	12	187	139	272	211	15	498	435	0	673	138	7	2	819	0	673	410	218	17	1317
Former-PWID-Will-Relapse_2009	7825	2883	2639	244	2623	468	11	3	NA	42	36	8	3	7	6	0	14	13	200	152	271	212	17	500	453	0	666	142	7	2	817	0	666	413	219	19	1317
Former-PWID-Will-Relapse_2010	7888	2857	2604	254	2594	481	11	3	NA	45	36	8	3	7	6	1	14	14	214	166	269	213	18	501	469	0	659	145	7	2	813	0	659	414	220	20	1314
Former-PWID-Will-Relapse_2011	7941	2826	2563	263	2561	493	11	4	NA	43	35	8	4	7	6	1	14	15	228	180	266	213	20	499	486	0	650	148	7	2	808	0	650	414	220	22	1307
Former-PWID-Will-Relapse_2012	7972	2782	2511	271	2515	504	11	4	NA	34	35	8	4	7	6	1	14	16	242	196	261	212	21	494	502	0	639	150	7	3	798	0	639	411	219	24	1292
Former-PWID-Will-Relapse_2013	7989	2729	2451	277	2461	513	11	4	NA	34	34	9	4	7	6	1	14	17	257	213	257	209	22	488	519	0	625	152	7	3	787	0	625	409	216	25	1275
Former-PWID-Will-Relapse_2014	7994	2670	2387	283	2401	520	11	5	NA	33	33	9	5	7	6	1	14	18	271	231	251	206	23	481	535	0	610	154	7	3	773	0	610	405	213	26	1254
Former-PWID-Will-Relapse_2015	7990	2606	2319	287	2338	526	11	5	NA	32	32	9	5	7	6	1	14	19	285	250	245	202	24	472	552	0	594	155	7	3	759	0	594	400	209	27	1231
Former-PWID-Will-Relapse_2016	7979	2541	2250	291	2272	530	11	5	NA	32	31	9	5	7	6	1	14	20	300	270	239	198	25	462	568	0	577	156	7	3	743	0	577	395	205	28	1205
Former-PWID-Will-Relapse_2017	7962	2475	2181	294	2206	532	11	5	NA	31	30	9	5	7	6	1	14	22	314	292	232	192	26	450	584	0	560	156	7	3	727	0	560	388	199	29	1177
Former-PWID-Will-Relapse_2018	7942	2408	2112	297	2140	534	11	6	NA	31	29	9	6	7	6	1	14	23	328	315	225	186	27	438	600	0	544	156	7	3	710	0	544	381	193	30	1148
Former-PWID-Will-Relapse_2019	7918	2342	2044	298	2075	533	11	6	NA	30	28	9	6	7	6	1	14	25	342	340	218	180	27	424	615	0	527	156	7	4	693	0	527	374	187	31	1117
Former-PWID-Will-Relapse_2020	7891	2277	1977	300	2011	532	10	6	NA	30	27	9	6	7	6	1	14	26	356	366	210	173	27	410	631	0	511	156	7	4	677	0	511	366	180	31	1087
Former-PWID-Will-Relapse_2021	7862	2214	1913	301	1948	530	10	6	NA	29	26	9	6	7	6	1	14	28	370	394	203	166	27	396	647	0	495	155	7	4	660	0	495	358	173	31	1056
Former-PWID-Will-Relapse_2022	7832	2152	1850	302	1888	526	10	6	NA	29	25	9	6	7	6	1	14	30	383	423	195	158	27	381	662	0	480	154	6	4	644	0	480	349	164	31	1025
Former-PWID-Will-Relapse_2023	7799	2092	1789	302	1829	522	10	6	NA	28	25	9	6	7	6	1	13	31	397	454	187	151	27	365	676	0	465	153	6	4	628	0	465	340	157	31	993
Former-PWID-Will-Relapse_2024	7765	2033	1731	303	1772	516	10	6	NA	28	24	8	6	7	5	1	13	33	410	488	179	143	27	350	691	0	450	152	6	4	612	0	450	331	149	31	962
Former-PWID-Will-Relapse_2025	7729	1977	1674	303	1718	510	9	6	NA	27	23	8	6	7	5	1	13	36	423	523	172	136	27	334	704	0	436	150	6	4	596	0	436	322	142	31	930
Former-PWID-Will-Relapse_2026	7692	1922	1619	302	1665	503	9	7	NA	27	22	8	7	6	5	1	13	38	435	561	164	129	26	319	717	0	423	148	6	4	581	0	423	312	135	30	900
Former-PWID-Will-Relapse_2027	7654	1868	1567	302	1614	496	9	7	NA	26	21	8	7	6	5	1	12	40	448	601	156	121	26	304	728	0	410	147	6	4	566	0	410	303	127	30	870
Former-PWID-Will-Relapse_2028	7614	1817	1516	301	1564	488	8	7	NA	26	21	8	7	6	5	1	12	42	460	644	149	114	25	288	739	0	397	145	5	4	551	0	397	294	119	29	839
Former-PWID-Will-Relapse_2029	7572	1767	1467	299	1517	479	8	7	NA	25	20	8	7	6	5	1	12	45	472	689	142	107	25	274	749	0	385	142	5	4	537	0	385	284	112	29	811
Former-PWID-Will-Relapse_2030	7529	1719	1423	297	1471	471	8	6	NA	25	19	7	6	6	5	1	12	48	483	736	135	101	24	259	757	0	374	141	5	4	523	0	374	276	106	28	782
Former-PWID-Wont-Relapse_1973	13	6	6	0	6	0	0	0	NA	4	0	0	0	0	0	0	0	0	0	0	0	0	0	0	0	0	1	0	0	0	2	0	1	0	0	0	2
Former-PWID-Wont-Relapse_1974	32	15	14	1	15	0	0	0	NA	4	0	0	0	0	0	0	0	0	0	0	0	0	0	0	0	0	4	0	0	0	4	0	4	0	0	0	4
Former-PWID-Wont-Relapse_1975	57	26	25	1	26	1	0	0	NA	5	0	0	0	0	0	0	0	0	0	0	0	0	0	0	1	0	7	0	0	0	7	0	7	0	0	0	7
Former-PWID-Wont-Relapse_1976	88	41	39	2	40	1	0	0	NA	5	0	0	0	0	0	0	0	0	0	0	1	0	0	1	2	0	10	0	0	0	11	0	10	1	0	0	12
Former-PWID-Wont-Relapse_1977	125	59	56	3	57	2	0	0	NA	6	1	0	0	0	0	0	0	0	0	0	2	1	0	2	3	0	14	1	0	0	15	0	14	3	1	0	17
Former-PWID-Wont-Relapse_1978	168	80	76	4	77	3	0	0	NA	7	1	0	0	0	0	0	0	0	0	0	3	1	0	4	5	0	19	1	0	0	21	0	19	4	1	0	25
Former-PWID-Wont-Relapse_1979	218	103	98	5	99	5	0	0	NA	7	1	0	0	0	0	0	0	0	0	0	5	2	0	6	7	0	25	2	0	0	27	0	25	7	2	0	33
Former-PWID-Wont-Relapse_1980	275	130	124	6	124	7	0	0	NA	8	2	0	0	0	0	0	0	0	0	1	6	3	0	9	9	0	32	3	0	0	34	0	32	9	3	0	43
Former-PWID-Wont-Relapse_1981	339	160	152	8	152	10	0	0	NA	8	2	0	0	0	0	0	0	0	1	1	9	4	0	13	11	0	39	3	0	0	42	0	39	12	4	0	55
Former-PWID-Wont-Relapse_1982	408	192	182	10	182	13	0	0	NA	9	2	0	0	0	0	0	0	0	1	1	11	6	0	17	14	0	46	4	0	0	51	0	46	15	6	0	68
Former-PWID-Wont-Relapse_1983	483	226	214	12	214	17	0	0	NA	9	3	0	0	0	0	0	0	0	1	1	14	8	0	23	17	0	54	6	0	0	60	0	54	20	8	0	83
Former-PWID-Wont-Relapse_1984	564	262	248	14	247	21	0	0	NA	9	3	0	0	0	0	0	1	0	2	2	18	10	0	28	20	0	63	7	0	0	70	0	63	25	10	0	98
Former-PWID-Wont-Relapse_1985	653	300	283	16	282	26	1	0	NA	9	4	0	0	0	0	0	1	0	3	2	22	13	0	35	24	0	72	9	0	0	80	0	72	31	13	0	115
Former-PWID-Wont-Relapse_1986	749	338	320	19	317	31	1	0	NA	9	4	0	0	1	0	0	1	1	4	3	26	16	0	43	28	0	81	10	0	0	91	0	81	36	16	0	134
Former-PWID-Wont-Relapse_1987	850	378	357	21	353	37	1	0	NA	9	5	1	0	1	0	0	1	1	5	3	30	20	0	51	32	0	90	12	1	0	102	0	90	42	21	0	153
Former-PWID-Wont-Relapse_1988	954	418	395	24	390	44	1	0	NA	9	5	1	0	1	1	0	1	1	6	4	35	24	1	59	37	0	99	14	1	0	114	0	99	49	25	1	173
Former-PWID-Wont-Relapse_1989	1066	460	434	26	427	51	1	0	NA	10	6	1	0	1	1	0	1	1	7	5	40	28	1	69	42	0	109	16	1	0	126	0	109	56	29	1	195
Former-PWID-Wont-Relapse_1990	1181	501	473	29	464	58	1	0	NA	8	6	1	0	1	1	0	2	1	9	6	45	33	1	79	48	0	118	19	1	0	138	0	118	64	34	1	217
Former-PWID-Wont-Relapse_1991	1302	545	514	32	504	66	2	0	NA	12	7	1	0	1	1	0	2	1	11	7	50	38	1	89	53	0	128	21	1	0	150	0	128	71	39	1	239
Former-PWID-Wont-Relapse_1992	1427	592	558	34	546	75	2	0	NA	12	8	1	0	1	1	0	2	1	13	9	56	43	1	100	60	0	139	24	1	0	164	0	139	80	44	1	264
Former-PWID-Wont-Relapse_1993	1562	644	606	38	592	85	2	0	NA	14	8	1	0	1	1	0	2	2	16	10	62	48	1	111	67	0	150	27	1	0	178	0	150	89	49	1	289
Former-PWID-Wont-Relapse_1994	1700	696	655	41	639	95	3	0	NA	12	9	2	0	2	1	0	3	2	18	12	68	54	1	123	74	0	162	30	2	0	194	0	162	98	56	1	317
Former-PWID-Wont-Relapse_1995	1849	752	707	45	689	105	3	0	NA	14	10	2	0	2	1	0	3	2	22	14	74	60	2	136	82	0	175	33	2	0	210	0	175	107	62	2	346
Former-PWID-Wont-Relapse_1996	2010	810	762	48	741	117	3	0	NA	15	10	2	0	2	2	0	3	2	25	16	81	66	2	148	91	0	188	36	2	0	227	0	188	117	68	2	375
Former-PWID-Wont-Relapse_1997	2179	868	816	52	792	129	3	0	NA	13	11	2	0	2	2	0	4	2	29	18	88	72	2	162	101	0	201	40	2	0	243	0	201	128	74	2	405
Former-PWID-Wont-Relapse_1998	2361	930	874	56	846	141	4	0	NA	16	12	2	0	2	2	0	4	3	33	21	95	79	2	176	112	0	215	44	2	0	261	0	215	139	81	2	437
Former-PWID-Wont-Relapse_1999	2558	992	932	60	902	155	4	0	NA	15	13	3	0	2	2	0	5	3	38	24	102	86	2	190	124	0	229	48	3	0	280	0	229	150	89	2	470
Former-PWID-Wont-Relapse_2000	2773	1056	992	64	958	169	5	0	NA	15	13	3	0	3	2	0	5	4	43	28	110	93	2	205	137	0	243	52	3	0	298	0	243	162	96	2	503
Former-PWID-Wont-Relapse_2001	3002	1120	1051	69	1014	184	5	1	NA	14	14	3	1	3	3	0	6	4	49	32	117	99	3	219	152	0	258	56	3	0	317	0	258	173	102	3	536
Former-PWID-Wont-Relapse_2002	3231	1185	1112	73	1071	199	5	1	NA	16	15	3	1	3	3	0	6	5	55	36	125	105	4	233	168	0	272	61	3	1	337	0	272	186	108	5	570
Former-PWID-Wont-Relapse_2003	3462	1249	1172	77	1127	215	6	1	NA	14	16	4	1	3	3	0	7	5	61	41	132	110	5	248	185	0	286	66	4	1	356	0	286	198	114	6	604
Former-PWID-Wont-Relapse_2004	3681	1309	1221	88	1179	232	6	1	NA	10	17	4	1	4	3	0	7	6	68	47	140	115	6	262	203	0	299	70	4	1	374	0	299	210	119	7	636
Former-PWID-Wont-Relapse_2005	3897	1365	1267	97	1227	248	6	1	NA	13	17	4	1	4	3	0	7	6	75	54	145	121	7	273	221	0	312	75	4	1	392	0	312	220	125	8	665
Former-PWID-Wont-Relapse_2006	4107	1415	1308	107	1269	266	7	2	NA	11	18	5	2	4	3	0	8	7	83	61	150	125	8	283	240	0	322	80	4	1	408	0	322	230	129	9	691
Former-PWID-Wont-Relapse_2007	4320	1460	1343	117	1307	283	7	2	NA	11	18	5	2	4	4	0	8	8	91	69	154	128	9	292	261	0	332	85	4	1	422	0	332	239	132	10	714
Former-PWID-Wont-Relapse_2008	4524	1495	1368	127	1336	300	7	2	NA	6	19	5	2	4	4	0	9	9	100	78	158	132	11	300	282	0	339	89	5	1	435	0	339	247	137	12	735
Former-PWID-Wont-Relapse_2009	4724	1525	1389	136	1359	318	7	2	NA	9	19	5	2	5	4	0	9	10	109	88	161	135	12	307	305	0	345	94	5	2	446	0	345	255	140	14	753
Former-PWID-Wont-Relapse_2010	4921	1552	1406	145	1379	335	8	3	NA	10	19	6	3	5	4	0	9	11	118	99	163	137	13	314	328	0	350	99	5	2	456	0	350	262	142	15	770
Former-PWID-Wont-Relapse_2011	5116	1574	1420	155	1395	352	8	3	NA	9	19	6	3	5	4	0	10	12	128	111	165	140	14	319	353	0	354	103	5	2	465	0	354	268	145	16	784
Former-PWID-Wont-Relapse_2012	5305	1591	1428	164	1405	368	8	3	NA	8	20	6	3	5	4	0	10	14	138	124	167	141	15	323	379	0	357	108	5	2	472	0	357	275	146	17	795
Former-PWID-Wont-Relapse_2013	5491	1604	1431	172	1411	384	8	4	NA	8	20	7	4	5	5	1	10	15	148	139	168	142	17	327	406	0	358	112	5	2	478	0	358	280	147	19	805
Former-PWID-Wont-Relapse_2014	5673	1612	1431	181	1413	400	9	4	NA	7	20	7	4	5	5	1	11	17	159	156	168	143	18	329	435	0	359	116	5	2	483	0	359	284	148	20	812
Former-PWID-Wont-Relapse_2015	5851	1617	1428	189	1412	414	9	4	NA	7	19	7	4	6	5	1	11	19	170	175	169	143	19	331	464	0	359	121	6	3	487	0	359	290	149	22	818
Former-PWID-Wont-Relapse_2016	6026	1619	1422	197	1407	428	9	5	NA	7	19	7	5	6	5	1	11	21	181	195	168	142	20	331	495	0	358	124	6	3	490	0	358	292	148	23	821
Former-PWID-Wont-Relapse_2017	6197	1618	1414	204	1401	441	9	5	NA	7	19	8	5	6	5	1	11	23	193	218	168	141	21	330	526	0	356	128	6	3	493	0	356	296	147	24	823
Former-PWID-Wont-Relapse_2018	6364	1615	1404	212	1392	453	9	5	NA	7	19	8	5	6	5	1	12	25	204	243	167	139	22	328	558	0	354	132	6	3	494	0	354	299	145	25	822
Former-PWID-Wont-Relapse_2019	6528	1611	1392	219	1381	465	9	5	NA	7	19	8	5	6	5	1	12	28	216	271	165	137	23	325	591	0	351	135	6	3	495	0	351	300	143	26	820
Former-PWID-Wont-Relapse_2020	6687	1605	1379	226	1369	475	9	6	NA	7	19	8	6	6	5	1	12	31	228	301	163	134	24	321	625	0	348	139	6	4	496	0	348	302	140	28	817
Former-PWID-Wont-Relapse_2021	6842	1598	1365	232	1357	485	9	6	NA	6	18	8	6	6	5	1	12	34	241	335	161	131	24	316	659	0	345	142	6	4	496	0	345	303	137	28	812
Former-PWID-Wont-Relapse_2022	6993	1589	1351	239	1343	493	9	6	NA	6	18	8	6	6	5	1	12	37	253	372	158	127	25	311	694	0	341	144	6	4	495	0	341	302	133	29	806
Former-PWID-Wont-Relapse_2023	7139	1580	1335	245	1328	501	9	7	NA	6	18	8	7	6	5	1	12	41	265	413	155	124	25	304	729	0	337	147	6	4	494	0	337	302	130	29	798
Former-PWID-Wont-Relapse_2024	7280	1571	1319	251	1313	507	9	7	NA	6	18	8	7	6	5	1	13	45	278	459	152	119	25	297	763	0	334	149	6	4	493	0	334	301	125	29	790
Former-PWID-Wont-Relapse_2025	7416	1560	1303	257	1298	512	9	7	NA	6	17	8	7	6	5	1	13	50	291	508	149	115	25	289	797	0	330	151	6	4	491	0	330	300	121	29	780
Former-PWID-Wont-Relapse_2026	7546	1549	1286	263	1282	517	9	7	NA	6	17	8	7	7	5	1	13	54	303	562	145	110	25	280	831	0	326	153	6	5	489	0	326	298	116	30	769
Former-PWID-Wont-Relapse_2027	7670	1538	1269	268	1266	520	9	7	NA	6	17	8	7	7	5	1	13	60	316	622	140	106	25	272	864	0	322	155	6	5	487	0	322	295	112	30	759
Former-PWID-Wont-Relapse_2028	7788	1526	1252	274	1250	523	9	8	NA	6	17	8	8	7	5	1	13	65	328	687	136	101	25	262	896	0	318	156	5	5	484	0	318	292	106	30	746
Former-PWID-Wont-Relapse_2029	7899	1514	1235	279	1234	524	9	8	NA	6	16	8	8	7	5	1	13	71	341	758	132	96	25	252	926	0	313	157	5	5	481	0	313	289	101	30	733
Former-PWID-Wont-Relapse_2030	8002	1502	1221	281	1218	526	8	7	NA	5	16	8	7	7	5	1	13	78	354	836	127	91	24	243	954	0	309	158	5	4	477	0	309	285	96	28	720
