# Supplementary material for: Modelling the burden of hepatitis C infection among people who inject drugs in Norway, 1973–2030
Source: BMC Infect Dis. 2017 Aug 3;17:541. doi: 10.1186/s12879-017-2631-2 (PMC5543437; doi:10.1186/s12879-017-2631-2)
Supplement: Supplementary file 5 — Machine friendly summary of all estimates. Machine friendly summary of all estimates. (CSV 444 kb) [file 12879_2017_2631_MOESM5_ESM.csv]

type	variable	prettyName	year	value
OVERLAPPING PREVALENCE	Total	Alive	1973	830
OVERLAPPING PREVALENCE	Total	HCV+ (incl. treatment)	1973	457
OVERLAPPING PREVALENCE	Total	HCV+ (excl. treatment)	1973	452
OVERLAPPING PREVALENCE	Total	HCV treatment (excl. transplant)	1973	4
DISCRETE PREVALENCE	Total	HCV+ chronic	1973	236
DISCRETE PREVALENCE	Total	Cirrhosis	1973	1
DISCRETE PREVALENCE	Total	HCC	1973	0
DISCRETE PREVALENCE	Total	Transplant	1973	0
INCIDENCE	Total	HCV+ acute	1973	220
INCIDENCE	Total	HCV+ chronic	1973	142
INCIDENCE	Total	Cirrhosis	1973	1
INCIDENCE	Total	HCC	1973	0
INCIDENCE	Total	Transplant	1973	0
YEARLY MORTALITY	Total	Cirrhosis	1973	0
YEARLY MORTALITY	Total	HCC	1973	0
YEARLY MORTALITY	Total	Transplant	1973	0
YEARLY MORTALITY	Total	HCV related	1973	0
YEARLY MORTALITY	Total	Not related to HCV	1973	17
CUMULATIVE MORTALITY	Total	HCV related	1973	0
CUMULATIVE MORTALITY	Total	Not related to HCV	1973	17
YLLs	Total	Cirrhosis	1973	0
YLLs	Total	HCC	1973	0
YLLs	Total	Transplant	1973	0
YLLs	Total	HCV related	1973	0
YLLs	Total	Not related to HCV	1973	1048
YLDs	Total	HCV+ acute	1973	56
YLDs	Total	HCV+ chronic	1973	60
YLDs	Total	Cirrhosis	1973	1
YLDs	Total	HCC	1973	0
YLDs	Total	Transplant	1973	0
YLDs	Total	Total	1973	116
DALYs	Total	HCV+ acute	1973	56
DALYs	Total	HCV+ chronic	1973	60
DALYs	Total	Cirrhosis	1973	1
DALYs	Total	HCC	1973	0
DALYs	Total	Transplant	1973	0
DALYs	Total	HCV related	1973	116
OVERLAPPING PREVALENCE	Total	Alive	1974	1169
OVERLAPPING PREVALENCE	Total	HCV+ (incl. treatment)	1974	639
OVERLAPPING PREVALENCE	Total	HCV+ (excl. treatment)	1974	628
OVERLAPPING PREVALENCE	Total	HCV treatment (excl. transplant)	1974	11
DISCRETE PREVALENCE	Total	HCV+ chronic	1974	386
DISCRETE PREVALENCE	Total	Cirrhosis	1974	5
DISCRETE PREVALENCE	Total	HCC	1974	0
DISCRETE PREVALENCE	Total	Transplant	1974	0
INCIDENCE	Total	HCV+ acute	1974	248
INCIDENCE	Total	HCV+ chronic	1974	161
INCIDENCE	Total	Cirrhosis	1974	3
INCIDENCE	Total	HCC	1974	0
INCIDENCE	Total	Transplant	1974	0
YEARLY MORTALITY	Total	Cirrhosis	1974	0
YEARLY MORTALITY	Total	HCC	1974	0
YEARLY MORTALITY	Total	Transplant	1974	0
YEARLY MORTALITY	Total	HCV related	1974	0
YEARLY MORTALITY	Total	Not related to HCV	1974	24
CUMULATIVE MORTALITY	Total	HCV related	1974	0
CUMULATIVE MORTALITY	Total	Not related to HCV	1974	41
YLLs	Total	Cirrhosis	1974	3
YLLs	Total	HCC	1974	0
YLLs	Total	Transplant	1974	0
YLLs	Total	HCV related	1974	3
YLLs	Total	Not related to HCV	1974	1433
YLDs	Total	HCV+ acute	1974	63
YLDs	Total	HCV+ chronic	1974	98
YLDs	Total	Cirrhosis	1974	2
YLDs	Total	HCC	1974	0
YLDs	Total	Transplant	1974	0
YLDs	Total	Total	1974	163
DALYs	Total	HCV+ acute	1974	63
DALYs	Total	HCV+ chronic	1974	98
DALYs	Total	Cirrhosis	1974	5
DALYs	Total	HCC	1974	0
DALYs	Total	Transplant	1974	0
DALYs	Total	HCV related	1974	166
OVERLAPPING PREVALENCE	Total	Alive	1975	1535
OVERLAPPING PREVALENCE	Total	HCV+ (incl. treatment)	1975	847
OVERLAPPING PREVALENCE	Total	HCV+ (excl. treatment)	1975	829
OVERLAPPING PREVALENCE	Total	HCV treatment (excl. transplant)	1975	18
DISCRETE PREVALENCE	Total	HCV+ chronic	1975	549
DISCRETE PREVALENCE	Total	Cirrhosis	1975	10
DISCRETE PREVALENCE	Total	HCC	1975	0
DISCRETE PREVALENCE	Total	Transplant	1975	0
INCIDENCE	Total	HCV+ acute	1975	289
INCIDENCE	Total	HCV+ chronic	1975	182
INCIDENCE	Total	Cirrhosis	1975	5
INCIDENCE	Total	HCC	1975	0
INCIDENCE	Total	Transplant	1975	0
YEARLY MORTALITY	Total	Cirrhosis	1975	0
YEARLY MORTALITY	Total	HCC	1975	0
YEARLY MORTALITY	Total	Transplant	1975	0
YEARLY MORTALITY	Total	HCV related	1975	0
YEARLY MORTALITY	Total	Not related to HCV	1975	31
CUMULATIVE MORTALITY	Total	HCV related	1975	0
CUMULATIVE MORTALITY	Total	Not related to HCV	1975	72
YLLs	Total	Cirrhosis	1975	8
YLLs	Total	HCC	1975	1
YLLs	Total	Transplant	1975	0
YLLs	Total	HCV related	1975	9
YLLs	Total	Not related to HCV	1975	1812
YLDs	Total	HCV+ acute	1975	73
YLDs	Total	HCV+ chronic	1975	139
YLDs	Total	Cirrhosis	1975	4
YLDs	Total	HCC	1975	0
YLDs	Total	Transplant	1975	0
YLDs	Total	Total	1975	217
DALYs	Total	HCV+ acute	1975	73
DALYs	Total	HCV+ chronic	1975	139
DALYs	Total	Cirrhosis	1975	12
DALYs	Total	HCC	1975	1
DALYs	Total	Transplant	1975	0
DALYs	Total	HCV related	1975	226
OVERLAPPING PREVALENCE	Total	Alive	1976	1929
OVERLAPPING PREVALENCE	Total	HCV+ (incl. treatment)	1976	1076
OVERLAPPING PREVALENCE	Total	HCV+ (excl. treatment)	1976	1049
OVERLAPPING PREVALENCE	Total	HCV treatment (excl. transplant)	1976	27
DISCRETE PREVALENCE	Total	HCV+ chronic	1976	732
DISCRETE PREVALENCE	Total	Cirrhosis	1976	17
DISCRETE PREVALENCE	Total	HCC	1976	0
DISCRETE PREVALENCE	Total	Transplant	1976	0
INCIDENCE	Total	HCV+ acute	1976	328
INCIDENCE	Total	HCV+ chronic	1976	212
INCIDENCE	Total	Cirrhosis	1976	8
INCIDENCE	Total	HCC	1976	0
INCIDENCE	Total	Transplant	1976	0
YEARLY MORTALITY	Total	Cirrhosis	1976	0
YEARLY MORTALITY	Total	HCC	1976	0
YEARLY MORTALITY	Total	Transplant	1976	0
YEARLY MORTALITY	Total	HCV related	1976	0
YEARLY MORTALITY	Total	Not related to HCV	1976	37
CUMULATIVE MORTALITY	Total	HCV related	1976	1
CUMULATIVE MORTALITY	Total	Not related to HCV	1976	109
YLLs	Total	Cirrhosis	1976	16
YLLs	Total	HCC	1976	3
YLLs	Total	Transplant	1976	0
YLLs	Total	HCV related	1976	19
YLLs	Total	Not related to HCV	1976	2192
YLDs	Total	HCV+ acute	1976	83
YLDs	Total	HCV+ chronic	1976	186
YLDs	Total	Cirrhosis	1976	6
YLDs	Total	HCC	1976	0
YLDs	Total	Transplant	1976	0
YLDs	Total	Total	1976	276
DALYs	Total	HCV+ acute	1976	83
DALYs	Total	HCV+ chronic	1976	186
DALYs	Total	Cirrhosis	1976	22
DALYs	Total	HCC	1976	3
DALYs	Total	Transplant	1976	0
DALYs	Total	HCV related	1976	295
OVERLAPPING PREVALENCE	Total	Alive	1977	2350
OVERLAPPING PREVALENCE	Total	HCV+ (incl. treatment)	1977	1322
OVERLAPPING PREVALENCE	Total	HCV+ (excl. treatment)	1977	1286
OVERLAPPING PREVALENCE	Total	HCV treatment (excl. transplant)	1977	36
DISCRETE PREVALENCE	Total	HCV+ chronic	1977	934
DISCRETE PREVALENCE	Total	Cirrhosis	1977	26
DISCRETE PREVALENCE	Total	HCC	1977	0
DISCRETE PREVALENCE	Total	Transplant	1977	0
INCIDENCE	Total	HCV+ acute	1977	364
INCIDENCE	Total	HCV+ chronic	1977	241
INCIDENCE	Total	Cirrhosis	1977	10
INCIDENCE	Total	HCC	1977	0
INCIDENCE	Total	Transplant	1977	0
YEARLY MORTALITY	Total	Cirrhosis	1977	0
YEARLY MORTALITY	Total	HCC	1977	0
YEARLY MORTALITY	Total	Transplant	1977	0
YEARLY MORTALITY	Total	HCV related	1977	1
YEARLY MORTALITY	Total	Not related to HCV	1977	44
CUMULATIVE MORTALITY	Total	HCV related	1977	1
CUMULATIVE MORTALITY	Total	Not related to HCV	1977	153
YLLs	Total	Cirrhosis	1977	26
YLLs	Total	HCC	1977	7
YLLs	Total	Transplant	1977	0
YLLs	Total	HCV related	1977	32
YLLs	Total	Not related to HCV	1977	2576
YLDs	Total	HCV+ acute	1977	92
YLDs	Total	HCV+ chronic	1977	237
YLDs	Total	Cirrhosis	1977	10
YLDs	Total	HCC	1977	0
YLDs	Total	Transplant	1977	0
YLDs	Total	Total	1977	340
DALYs	Total	HCV+ acute	1977	92
DALYs	Total	HCV+ chronic	1977	237
DALYs	Total	Cirrhosis	1977	36
DALYs	Total	HCC	1977	7
DALYs	Total	Transplant	1977	0
DALYs	Total	HCV related	1977	372
OVERLAPPING PREVALENCE	Total	Alive	1978	2798
OVERLAPPING PREVALENCE	Total	HCV+ (incl. treatment)	1978	1581
OVERLAPPING PREVALENCE	Total	HCV+ (excl. treatment)	1978	1535
OVERLAPPING PREVALENCE	Total	HCV treatment (excl. transplant)	1978	47
DISCRETE PREVALENCE	Total	HCV+ chronic	1978	1152
DISCRETE PREVALENCE	Total	Cirrhosis	1978	37
DISCRETE PREVALENCE	Total	HCC	1978	1
DISCRETE PREVALENCE	Total	Transplant	1978	0
INCIDENCE	Total	HCV+ acute	1978	396
INCIDENCE	Total	HCV+ chronic	1978	267
INCIDENCE	Total	Cirrhosis	1978	13
INCIDENCE	Total	HCC	1978	0
INCIDENCE	Total	Transplant	1978	0
YEARLY MORTALITY	Total	Cirrhosis	1978	1
YEARLY MORTALITY	Total	HCC	1978	0
YEARLY MORTALITY	Total	Transplant	1978	0
YEARLY MORTALITY	Total	HCV related	1978	1
YEARLY MORTALITY	Total	Not related to HCV	1978	51
CUMULATIVE MORTALITY	Total	HCV related	1978	2
CUMULATIVE MORTALITY	Total	Not related to HCV	1978	204
YLLs	Total	Cirrhosis	1978	37
YLLs	Total	HCC	1978	12
YLLs	Total	Transplant	1978	0
YLLs	Total	HCV related	1978	49
YLLs	Total	Not related to HCV	1978	2963
YLDs	Total	HCV+ acute	1978	101
YLDs	Total	HCV+ chronic	1978	293
YLDs	Total	Cirrhosis	1978	14
YLDs	Total	HCC	1978	0
YLDs	Total	Transplant	1978	0
YLDs	Total	Total	1978	408
DALYs	Total	HCV+ acute	1978	101
DALYs	Total	HCV+ chronic	1978	293
DALYs	Total	Cirrhosis	1978	51
DALYs	Total	HCC	1978	12
DALYs	Total	Transplant	1978	0
DALYs	Total	HCV related	1978	457
OVERLAPPING PREVALENCE	Total	Alive	1979	3273
OVERLAPPING PREVALENCE	Total	HCV+ (incl. treatment)	1979	1852
OVERLAPPING PREVALENCE	Total	HCV+ (excl. treatment)	1979	1793
OVERLAPPING PREVALENCE	Total	HCV treatment (excl. transplant)	1979	59
DISCRETE PREVALENCE	Total	HCV+ chronic	1979	1381
DISCRETE PREVALENCE	Total	Cirrhosis	1979	51
DISCRETE PREVALENCE	Total	HCC	1979	1
DISCRETE PREVALENCE	Total	Transplant	1979	0
INCIDENCE	Total	HCV+ acute	1979	426
INCIDENCE	Total	HCV+ chronic	1979	291
INCIDENCE	Total	Cirrhosis	1979	16
INCIDENCE	Total	HCC	1979	1
INCIDENCE	Total	Transplant	1979	0
YEARLY MORTALITY	Total	Cirrhosis	1979	1
YEARLY MORTALITY	Total	HCC	1979	0
YEARLY MORTALITY	Total	Transplant	1979	0
YEARLY MORTALITY	Total	HCV related	1979	1
YEARLY MORTALITY	Total	Not related to HCV	1979	58
CUMULATIVE MORTALITY	Total	HCV related	1979	3
CUMULATIVE MORTALITY	Total	Not related to HCV	1979	262
YLLs	Total	Cirrhosis	1979	52
YLLs	Total	HCC	1979	18
YLLs	Total	Transplant	1979	0
YLLs	Total	HCV related	1979	70
YLLs	Total	Not related to HCV	1979	3354
YLDs	Total	HCV+ acute	1979	108
YLDs	Total	HCV+ chronic	1979	351
YLDs	Total	Cirrhosis	1979	19
YLDs	Total	HCC	1979	1
YLDs	Total	Transplant	1979	0
YLDs	Total	Total	1979	478
DALYs	Total	HCV+ acute	1979	108
DALYs	Total	HCV+ chronic	1979	351
DALYs	Total	Cirrhosis	1979	71
DALYs	Total	HCC	1979	19
DALYs	Total	Transplant	1979	0
DALYs	Total	HCV related	1979	548
OVERLAPPING PREVALENCE	Total	Alive	1980	3775
OVERLAPPING PREVALENCE	Total	HCV+ (incl. treatment)	1980	2129
OVERLAPPING PREVALENCE	Total	HCV+ (excl. treatment)	1980	2058
OVERLAPPING PREVALENCE	Total	HCV treatment (excl. transplant)	1980	71
DISCRETE PREVALENCE	Total	HCV+ chronic	1980	1620
DISCRETE PREVALENCE	Total	Cirrhosis	1980	67
DISCRETE PREVALENCE	Total	HCC	1980	1
DISCRETE PREVALENCE	Total	Transplant	1980	0
INCIDENCE	Total	HCV+ acute	1980	452
INCIDENCE	Total	HCV+ chronic	1980	312
INCIDENCE	Total	Cirrhosis	1980	19
INCIDENCE	Total	HCC	1980	1
INCIDENCE	Total	Transplant	1980	0
YEARLY MORTALITY	Total	Cirrhosis	1980	1
YEARLY MORTALITY	Total	HCC	1980	0
YEARLY MORTALITY	Total	Transplant	1980	0
YEARLY MORTALITY	Total	HCV related	1980	2
YEARLY MORTALITY	Total	Not related to HCV	1980	65
CUMULATIVE MORTALITY	Total	HCV related	1980	5
CUMULATIVE MORTALITY	Total	Not related to HCV	1980	328
YLLs	Total	Cirrhosis	1980	68
YLLs	Total	HCC	1980	27
YLLs	Total	Transplant	1980	0
YLLs	Total	HCV related	1980	95
YLLs	Total	Not related to HCV	1980	3749
YLDs	Total	HCV+ acute	1980	115
YLDs	Total	HCV+ chronic	1980	412
YLDs	Total	Cirrhosis	1980	24
YLDs	Total	HCC	1980	1
YLDs	Total	Transplant	1980	0
YLDs	Total	Total	1980	551
DALYs	Total	HCV+ acute	1980	115
DALYs	Total	HCV+ chronic	1980	412
DALYs	Total	Cirrhosis	1980	92
DALYs	Total	HCC	1980	28
DALYs	Total	Transplant	1980	0
DALYs	Total	HCV related	1980	646
OVERLAPPING PREVALENCE	Total	Alive	1981	4303
OVERLAPPING PREVALENCE	Total	HCV+ (incl. treatment)	1981	2411
OVERLAPPING PREVALENCE	Total	HCV+ (excl. treatment)	1981	2326
OVERLAPPING PREVALENCE	Total	HCV treatment (excl. transplant)	1981	85
DISCRETE PREVALENCE	Total	HCV+ chronic	1981	1865
DISCRETE PREVALENCE	Total	Cirrhosis	1981	85
DISCRETE PREVALENCE	Total	HCC	1981	2
DISCRETE PREVALENCE	Total	Transplant	1981	0
INCIDENCE	Total	HCV+ acute	1981	475
INCIDENCE	Total	HCV+ chronic	1981	331
INCIDENCE	Total	Cirrhosis	1981	22
INCIDENCE	Total	HCC	1981	1
INCIDENCE	Total	Transplant	1981	0
YEARLY MORTALITY	Total	Cirrhosis	1981	2
YEARLY MORTALITY	Total	HCC	1981	1
YEARLY MORTALITY	Total	Transplant	1981	0
YEARLY MORTALITY	Total	HCV related	1981	2
YEARLY MORTALITY	Total	Not related to HCV	1981	73
CUMULATIVE MORTALITY	Total	HCV related	1981	7
CUMULATIVE MORTALITY	Total	Not related to HCV	1981	401
YLLs	Total	Cirrhosis	1981	86
YLLs	Total	HCC	1981	37
YLLs	Total	Transplant	1981	0
YLLs	Total	HCV related	1981	123
YLLs	Total	Not related to HCV	1981	4150
YLDs	Total	HCV+ acute	1981	121
YLDs	Total	HCV+ chronic	1981	474
YLDs	Total	Cirrhosis	1981	31
YLDs	Total	HCC	1981	1
YLDs	Total	Transplant	1981	0
YLDs	Total	Total	1981	626
DALYs	Total	HCV+ acute	1981	121
DALYs	Total	HCV+ chronic	1981	474
DALYs	Total	Cirrhosis	1981	117
DALYs	Total	HCC	1981	38
DALYs	Total	Transplant	1981	0
DALYs	Total	HCV related	1981	749
OVERLAPPING PREVALENCE	Total	Alive	1982	4768
OVERLAPPING PREVALENCE	Total	HCV+ (incl. treatment)	1982	2668
OVERLAPPING PREVALENCE	Total	HCV+ (excl. treatment)	1982	2570
OVERLAPPING PREVALENCE	Total	HCV treatment (excl. transplant)	1982	99
DISCRETE PREVALENCE	Total	HCV+ chronic	1982	2114
DISCRETE PREVALENCE	Total	Cirrhosis	1982	106
DISCRETE PREVALENCE	Total	HCC	1982	2
DISCRETE PREVALENCE	Total	Transplant	1982	0
INCIDENCE	Total	HCV+ acute	1982	468
INCIDENCE	Total	HCV+ chronic	1982	348
INCIDENCE	Total	Cirrhosis	1982	26
INCIDENCE	Total	HCC	1982	1
INCIDENCE	Total	Transplant	1982	0
YEARLY MORTALITY	Total	Cirrhosis	1982	2
YEARLY MORTALITY	Total	HCC	1982	1
YEARLY MORTALITY	Total	Transplant	1982	0
YEARLY MORTALITY	Total	HCV related	1982	3
YEARLY MORTALITY	Total	Not related to HCV	1982	79
CUMULATIVE MORTALITY	Total	HCV related	1982	10
CUMULATIVE MORTALITY	Total	Not related to HCV	1982	479
YLLs	Total	Cirrhosis	1982	106
YLLs	Total	HCC	1982	49
YLLs	Total	Transplant	1982	1
YLLs	Total	HCV related	1982	155
YLLs	Total	Not related to HCV	1982	4429
YLDs	Total	HCV+ acute	1982	119
YLDs	Total	HCV+ chronic	1982	537
YLDs	Total	Cirrhosis	1982	38
YLDs	Total	HCC	1982	1
YLDs	Total	Transplant	1982	0
YLDs	Total	Total	1982	695
DALYs	Total	HCV+ acute	1982	119
DALYs	Total	HCV+ chronic	1982	537
DALYs	Total	Cirrhosis	1982	144
DALYs	Total	HCC	1982	50
DALYs	Total	Transplant	1982	1
DALYs	Total	HCV related	1982	850
OVERLAPPING PREVALENCE	Total	Alive	1983	5222
OVERLAPPING PREVALENCE	Total	HCV+ (incl. treatment)	1983	2912
OVERLAPPING PREVALENCE	Total	HCV+ (excl. treatment)	1983	2799
OVERLAPPING PREVALENCE	Total	HCV treatment (excl. transplant)	1983	113
DISCRETE PREVALENCE	Total	HCV+ chronic	1983	2344
DISCRETE PREVALENCE	Total	Cirrhosis	1983	129
DISCRETE PREVALENCE	Total	HCC	1983	3
DISCRETE PREVALENCE	Total	Transplant	1983	0
INCIDENCE	Total	HCV+ acute	1983	465
INCIDENCE	Total	HCV+ chronic	1983	343
INCIDENCE	Total	Cirrhosis	1983	29
INCIDENCE	Total	HCC	1983	2
INCIDENCE	Total	Transplant	1983	0
YEARLY MORTALITY	Total	Cirrhosis	1983	2
YEARLY MORTALITY	Total	HCC	1983	1
YEARLY MORTALITY	Total	Transplant	1983	0
YEARLY MORTALITY	Total	HCV related	1983	4
YEARLY MORTALITY	Total	Not related to HCV	1983	84
CUMULATIVE MORTALITY	Total	HCV related	1983	14
CUMULATIVE MORTALITY	Total	Not related to HCV	1983	563
YLLs	Total	Cirrhosis	1983	128
YLLs	Total	HCC	1983	62
YLLs	Total	Transplant	1983	1
YLLs	Total	HCV related	1983	191
YLLs	Total	Not related to HCV	1983	4676
YLDs	Total	HCV+ acute	1983	118
YLDs	Total	HCV+ chronic	1983	595
YLDs	Total	Cirrhosis	1983	46
YLDs	Total	HCC	1983	2
YLDs	Total	Transplant	1983	0
YLDs	Total	Total	1983	761
DALYs	Total	HCV+ acute	1983	118
DALYs	Total	HCV+ chronic	1983	595
DALYs	Total	Cirrhosis	1983	174
DALYs	Total	HCC	1983	64
DALYs	Total	Transplant	1983	1
DALYs	Total	HCV related	1983	952
OVERLAPPING PREVALENCE	Total	Alive	1984	5786
OVERLAPPING PREVALENCE	Total	HCV+ (incl. treatment)	1984	3170
OVERLAPPING PREVALENCE	Total	HCV+ (excl. treatment)	1984	3042
OVERLAPPING PREVALENCE	Total	HCV treatment (excl. transplant)	1984	127
DISCRETE PREVALENCE	Total	HCV+ chronic	1984	2559
DISCRETE PREVALENCE	Total	Cirrhosis	1984	155
DISCRETE PREVALENCE	Total	HCC	1984	3
DISCRETE PREVALENCE	Total	Transplant	1984	0
INCIDENCE	Total	HCV+ acute	1984	489
INCIDENCE	Total	HCV+ chronic	1984	341
INCIDENCE	Total	Cirrhosis	1984	32
INCIDENCE	Total	HCC	1984	2
INCIDENCE	Total	Transplant	1984	0
YEARLY MORTALITY	Total	Cirrhosis	1984	3
YEARLY MORTALITY	Total	HCC	1984	2
YEARLY MORTALITY	Total	Transplant	1984	0
YEARLY MORTALITY	Total	HCV related	1984	4
YEARLY MORTALITY	Total	Not related to HCV	1984	91
CUMULATIVE MORTALITY	Total	HCV related	1984	18
CUMULATIVE MORTALITY	Total	Not related to HCV	1984	654
YLLs	Total	Cirrhosis	1984	151
YLLs	Total	HCC	1984	77
YLLs	Total	Transplant	1984	1
YLLs	Total	HCV related	1984	230
YLLs	Total	Not related to HCV	1984	5065
YLDs	Total	HCV+ acute	1984	124
YLDs	Total	HCV+ chronic	1984	650
YLDs	Total	Cirrhosis	1984	54
YLDs	Total	HCC	1984	2
YLDs	Total	Transplant	1984	0
YLDs	Total	Total	1984	831
DALYs	Total	HCV+ acute	1984	124
DALYs	Total	HCV+ chronic	1984	650
DALYs	Total	Cirrhosis	1984	205
DALYs	Total	HCC	1984	79
DALYs	Total	Transplant	1984	1
DALYs	Total	HCV related	1984	1061
OVERLAPPING PREVALENCE	Total	Alive	1985	6409
OVERLAPPING PREVALENCE	Total	HCV+ (incl. treatment)	1985	3426
OVERLAPPING PREVALENCE	Total	HCV+ (excl. treatment)	1985	3285
OVERLAPPING PREVALENCE	Total	HCV treatment (excl. transplant)	1985	141
DISCRETE PREVALENCE	Total	HCV+ chronic	1985	2780
DISCRETE PREVALENCE	Total	Cirrhosis	1985	182
DISCRETE PREVALENCE	Total	HCC	1985	4
DISCRETE PREVALENCE	Total	Transplant	1985	0
INCIDENCE	Total	HCV+ acute	1985	505
INCIDENCE	Total	HCV+ chronic	1985	358
INCIDENCE	Total	Cirrhosis	1985	35
INCIDENCE	Total	HCC	1985	3
INCIDENCE	Total	Transplant	1985	0
YEARLY MORTALITY	Total	Cirrhosis	1985	3
YEARLY MORTALITY	Total	HCC	1985	2
YEARLY MORTALITY	Total	Transplant	1985	0
YEARLY MORTALITY	Total	HCV related	1985	5
YEARLY MORTALITY	Total	Not related to HCV	1985	100
CUMULATIVE MORTALITY	Total	HCV related	1985	24
CUMULATIVE MORTALITY	Total	Not related to HCV	1985	753
YLLs	Total	Cirrhosis	1985	175
YLLs	Total	HCC	1985	94
YLLs	Total	Transplant	1985	1
YLLs	Total	HCV related	1985	271
YLLs	Total	Not related to HCV	1985	5508
YLDs	Total	HCV+ acute	1985	128
YLDs	Total	HCV+ chronic	1985	706
YLDs	Total	Cirrhosis	1985	63
YLDs	Total	HCC	1985	3
YLDs	Total	Transplant	1985	0
YLDs	Total	Total	1985	900
DALYs	Total	HCV+ acute	1985	128
DALYs	Total	HCV+ chronic	1985	706
DALYs	Total	Cirrhosis	1985	238
DALYs	Total	HCC	1985	97
DALYs	Total	Transplant	1985	1
DALYs	Total	HCV related	1985	1171
OVERLAPPING PREVALENCE	Total	Alive	1986	6952
OVERLAPPING PREVALENCE	Total	HCV+ (incl. treatment)	1986	3649
OVERLAPPING PREVALENCE	Total	HCV+ (excl. treatment)	1986	3495
OVERLAPPING PREVALENCE	Total	HCV treatment (excl. transplant)	1986	154
DISCRETE PREVALENCE	Total	HCV+ chronic	1986	3003
DISCRETE PREVALENCE	Total	Cirrhosis	1986	210
DISCRETE PREVALENCE	Total	HCC	1986	5
DISCRETE PREVALENCE	Total	Transplant	1986	0
INCIDENCE	Total	HCV+ acute	1986	487
INCIDENCE	Total	HCV+ chronic	1986	370
INCIDENCE	Total	Cirrhosis	1986	38
INCIDENCE	Total	HCC	1986	3
INCIDENCE	Total	Transplant	1986	0
YEARLY MORTALITY	Total	Cirrhosis	1986	4
YEARLY MORTALITY	Total	HCC	1986	2
YEARLY MORTALITY	Total	Transplant	1986	0
YEARLY MORTALITY	Total	HCV related	1986	6
YEARLY MORTALITY	Total	Not related to HCV	1986	106
CUMULATIVE MORTALITY	Total	HCV related	1986	30
CUMULATIVE MORTALITY	Total	Not related to HCV	1986	859
YLLs	Total	Cirrhosis	1986	200
YLLs	Total	HCC	1986	112
YLLs	Total	Transplant	1986	1
YLLs	Total	HCV related	1986	313
YLLs	Total	Not related to HCV	1986	5804
YLDs	Total	HCV+ acute	1986	124
YLDs	Total	HCV+ chronic	1986	763
YLDs	Total	Cirrhosis	1986	72
YLDs	Total	HCC	1986	3
YLDs	Total	Transplant	1986	0
YLDs	Total	Total	1986	962
DALYs	Total	HCV+ acute	1986	124
DALYs	Total	HCV+ chronic	1986	763
DALYs	Total	Cirrhosis	1986	272
DALYs	Total	HCC	1986	115
DALYs	Total	Transplant	1986	1
DALYs	Total	HCV related	1986	1275
OVERLAPPING PREVALENCE	Total	Alive	1987	7490
OVERLAPPING PREVALENCE	Total	HCV+ (incl. treatment)	1987	3853
OVERLAPPING PREVALENCE	Total	HCV+ (excl. treatment)	1987	3685
OVERLAPPING PREVALENCE	Total	HCV treatment (excl. transplant)	1987	168
DISCRETE PREVALENCE	Total	HCV+ chronic	1987	3200
DISCRETE PREVALENCE	Total	Cirrhosis	1987	241
DISCRETE PREVALENCE	Total	HCC	1987	6
DISCRETE PREVALENCE	Total	Transplant	1987	0
INCIDENCE	Total	HCV+ acute	1987	474
INCIDENCE	Total	HCV+ chronic	1987	357
INCIDENCE	Total	Cirrhosis	1987	41
INCIDENCE	Total	HCC	1987	4
INCIDENCE	Total	Transplant	1987	0
YEARLY MORTALITY	Total	Cirrhosis	1987	4
YEARLY MORTALITY	Total	HCC	1987	3
YEARLY MORTALITY	Total	Transplant	1987	0
YEARLY MORTALITY	Total	HCV related	1987	7
YEARLY MORTALITY	Total	Not related to HCV	1987	112
CUMULATIVE MORTALITY	Total	HCV related	1987	37
CUMULATIVE MORTALITY	Total	Not related to HCV	1987	971
YLLs	Total	Cirrhosis	1987	224
YLLs	Total	HCC	1987	131
YLLs	Total	Transplant	1987	2
YLLs	Total	HCV related	1987	357
YLLs	Total	Not related to HCV	1987	6073
YLDs	Total	HCV+ acute	1987	120
YLDs	Total	HCV+ chronic	1987	813
YLDs	Total	Cirrhosis	1987	82
YLDs	Total	HCC	1987	4
YLDs	Total	Transplant	1987	0
YLDs	Total	Total	1987	1019
DALYs	Total	HCV+ acute	1987	120
DALYs	Total	HCV+ chronic	1987	813
DALYs	Total	Cirrhosis	1987	306
DALYs	Total	HCC	1987	135
DALYs	Total	Transplant	1987	2
DALYs	Total	HCV related	1987	1376
OVERLAPPING PREVALENCE	Total	Alive	1988	8014
OVERLAPPING PREVALENCE	Total	HCV+ (incl. treatment)	1988	4113
OVERLAPPING PREVALENCE	Total	HCV+ (excl. treatment)	1988	3932
OVERLAPPING PREVALENCE	Total	HCV treatment (excl. transplant)	1988	181
DISCRETE PREVALENCE	Total	HCV+ chronic	1988	3378
DISCRETE PREVALENCE	Total	Cirrhosis	1988	272
DISCRETE PREVALENCE	Total	HCC	1988	6
DISCRETE PREVALENCE	Total	Transplant	1988	0
INCIDENCE	Total	HCV+ acute	1988	536
INCIDENCE	Total	HCV+ chronic	1988	348
INCIDENCE	Total	Cirrhosis	1988	44
INCIDENCE	Total	HCC	1988	4
INCIDENCE	Total	Transplant	1988	0
YEARLY MORTALITY	Total	Cirrhosis	1988	5
YEARLY MORTALITY	Total	HCC	1988	3
YEARLY MORTALITY	Total	Transplant	1988	0
YEARLY MORTALITY	Total	HCV related	1988	8
YEARLY MORTALITY	Total	Not related to HCV	1988	117
CUMULATIVE MORTALITY	Total	HCV related	1988	45
CUMULATIVE MORTALITY	Total	Not related to HCV	1988	1088
YLLs	Total	Cirrhosis	1988	250
YLLs	Total	HCC	1988	151
YLLs	Total	Transplant	1988	2
YLLs	Total	HCV related	1988	403
YLLs	Total	Not related to HCV	1988	6311
YLDs	Total	HCV+ acute	1988	136
YLDs	Total	HCV+ chronic	1988	858
YLDs	Total	Cirrhosis	1988	92
YLDs	Total	HCC	1988	4
YLDs	Total	Transplant	1988	0
YLDs	Total	Total	1988	1091
DALYs	Total	HCV+ acute	1988	136
DALYs	Total	HCV+ chronic	1988	858
DALYs	Total	Cirrhosis	1988	342
DALYs	Total	HCC	1988	155
DALYs	Total	Transplant	1988	2
DALYs	Total	HCV related	1988	1494
OVERLAPPING PREVALENCE	Total	Alive	1989	8560
OVERLAPPING PREVALENCE	Total	HCV+ (incl. treatment)	1989	4270
OVERLAPPING PREVALENCE	Total	HCV+ (excl. treatment)	1989	4076
OVERLAPPING PREVALENCE	Total	HCV treatment (excl. transplant)	1989	194
DISCRETE PREVALENCE	Total	HCV+ chronic	1989	3592
DISCRETE PREVALENCE	Total	Cirrhosis	1989	305
DISCRETE PREVALENCE	Total	HCC	1989	7
DISCRETE PREVALENCE	Total	Transplant	1989	0
INCIDENCE	Total	HCV+ acute	1989	459
INCIDENCE	Total	HCV+ chronic	1989	393
INCIDENCE	Total	Cirrhosis	1989	46
INCIDENCE	Total	HCC	1989	5
INCIDENCE	Total	Transplant	1989	0
YEARLY MORTALITY	Total	Cirrhosis	1989	6
YEARLY MORTALITY	Total	HCC	1989	4
YEARLY MORTALITY	Total	Transplant	1989	0
YEARLY MORTALITY	Total	HCV related	1989	9
YEARLY MORTALITY	Total	Not related to HCV	1989	123
CUMULATIVE MORTALITY	Total	HCV related	1989	55
CUMULATIVE MORTALITY	Total	Not related to HCV	1989	1211
YLLs	Total	Cirrhosis	1989	275
YLLs	Total	HCC	1989	172
YLLs	Total	Transplant	1989	2
YLLs	Total	HCV related	1989	450
YLLs	Total	Not related to HCV	1989	6583
YLDs	Total	HCV+ acute	1989	117
YLDs	Total	HCV+ chronic	1989	912
YLDs	Total	Cirrhosis	1989	102
YLDs	Total	HCC	1989	5
YLDs	Total	Transplant	1989	0
YLDs	Total	Total	1989	1136
DALYs	Total	HCV+ acute	1989	117
DALYs	Total	HCV+ chronic	1989	912
DALYs	Total	Cirrhosis	1989	377
DALYs	Total	HCC	1989	177
DALYs	Total	Transplant	1989	2
DALYs	Total	HCV related	1989	1586
OVERLAPPING PREVALENCE	Total	Alive	1990	9171
OVERLAPPING PREVALENCE	Total	HCV+ (incl. treatment)	1990	4608
OVERLAPPING PREVALENCE	Total	HCV+ (excl. treatment)	1990	4401
OVERLAPPING PREVALENCE	Total	HCV treatment (excl. transplant)	1990	208
DISCRETE PREVALENCE	Total	HCV+ chronic	1990	3739
DISCRETE PREVALENCE	Total	Cirrhosis	1990	338
DISCRETE PREVALENCE	Total	HCC	1990	8
DISCRETE PREVALENCE	Total	Transplant	1990	0
INCIDENCE	Total	HCV+ acute	1990	627
INCIDENCE	Total	HCV+ chronic	1990	336
INCIDENCE	Total	Cirrhosis	1990	49
INCIDENCE	Total	HCC	1990	5
INCIDENCE	Total	Transplant	1990	0
YEARLY MORTALITY	Total	Cirrhosis	1990	6
YEARLY MORTALITY	Total	HCC	1990	4
YEARLY MORTALITY	Total	Transplant	1990	0
YEARLY MORTALITY	Total	HCV related	1990	10
YEARLY MORTALITY	Total	Not related to HCV	1990	130
CUMULATIVE MORTALITY	Total	HCV related	1990	65
CUMULATIVE MORTALITY	Total	Not related to HCV	1990	1341
YLLs	Total	Cirrhosis	1990	299
YLLs	Total	HCC	1990	193
YLLs	Total	Transplant	1990	3
YLLs	Total	HCV related	1990	495
YLLs	Total	Not related to HCV	1990	6918
YLDs	Total	HCV+ acute	1990	159
YLDs	Total	HCV+ chronic	1990	950
YLDs	Total	Cirrhosis	1990	113
YLDs	Total	HCC	1990	5
YLDs	Total	Transplant	1990	0
YLDs	Total	Total	1990	1228
DALYs	Total	HCV+ acute	1990	159
DALYs	Total	HCV+ chronic	1990	950
DALYs	Total	Cirrhosis	1990	412
DALYs	Total	HCC	1990	198
DALYs	Total	Transplant	1990	3
DALYs	Total	HCV related	1990	1723
OVERLAPPING PREVALENCE	Total	Alive	1991	9799
OVERLAPPING PREVALENCE	Total	HCV+ (incl. treatment)	1991	4926
OVERLAPPING PREVALENCE	Total	HCV+ (excl. treatment)	1991	4707
OVERLAPPING PREVALENCE	Total	HCV treatment (excl. transplant)	1991	219
DISCRETE PREVALENCE	Total	HCV+ chronic	1991	4002
DISCRETE PREVALENCE	Total	Cirrhosis	1991	373
DISCRETE PREVALENCE	Total	HCC	1991	9
DISCRETE PREVALENCE	Total	Transplant	1991	0
INCIDENCE	Total	HCV+ acute	1991	661
INCIDENCE	Total	HCV+ chronic	1991	460
INCIDENCE	Total	Cirrhosis	1991	51
INCIDENCE	Total	HCC	1991	6
INCIDENCE	Total	Transplant	1991	0
YEARLY MORTALITY	Total	Cirrhosis	1991	7
YEARLY MORTALITY	Total	HCC	1991	5
YEARLY MORTALITY	Total	Transplant	1991	0
YEARLY MORTALITY	Total	HCV related	1991	12
YEARLY MORTALITY	Total	Not related to HCV	1991	138
CUMULATIVE MORTALITY	Total	HCV related	1991	77
CUMULATIVE MORTALITY	Total	Not related to HCV	1991	1478
YLLs	Total	Cirrhosis	1991	326
YLLs	Total	HCC	1991	215
YLLs	Total	Transplant	1991	3
YLLs	Total	HCV related	1991	544
YLLs	Total	Not related to HCV	1991	7286
YLDs	Total	HCV+ acute	1991	168
YLDs	Total	HCV+ chronic	1991	1016
YLDs	Total	Cirrhosis	1991	124
YLDs	Total	HCC	1991	6
YLDs	Total	Transplant	1991	0
YLDs	Total	Total	1991	1315
DALYs	Total	HCV+ acute	1991	168
DALYs	Total	HCV+ chronic	1991	1016
DALYs	Total	Cirrhosis	1991	450
DALYs	Total	HCC	1991	221
DALYs	Total	Transplant	1991	3
DALYs	Total	HCV related	1991	1859
OVERLAPPING PREVALENCE	Total	Alive	1992	10420
OVERLAPPING PREVALENCE	Total	HCV+ (incl. treatment)	1992	5348
OVERLAPPING PREVALENCE	Total	HCV+ (excl. treatment)	1992	5113
OVERLAPPING PREVALENCE	Total	HCV treatment (excl. transplant)	1992	236
DISCRETE PREVALENCE	Total	HCV+ chronic	1992	4278
DISCRETE PREVALENCE	Total	Cirrhosis	1992	409
DISCRETE PREVALENCE	Total	HCC	1992	10
DISCRETE PREVALENCE	Total	Transplant	1992	1
INCIDENCE	Total	HCV+ acute	1992	782
INCIDENCE	Total	HCV+ chronic	1992	484
INCIDENCE	Total	Cirrhosis	1992	55
INCIDENCE	Total	HCC	1992	7
INCIDENCE	Total	Transplant	1992	1
YEARLY MORTALITY	Total	Cirrhosis	1992	8
YEARLY MORTALITY	Total	HCC	1992	5
YEARLY MORTALITY	Total	Transplant	1992	0
YEARLY MORTALITY	Total	HCV related	1992	13
YEARLY MORTALITY	Total	Not related to HCV	1992	145
CUMULATIVE MORTALITY	Total	HCV related	1992	89
CUMULATIVE MORTALITY	Total	Not related to HCV	1992	1624
YLLs	Total	Cirrhosis	1992	351
YLLs	Total	HCC	1992	237
YLLs	Total	Transplant	1992	4
YLLs	Total	HCV related	1992	591
YLLs	Total	Not related to HCV	1992	7621
YLDs	Total	HCV+ acute	1992	199
YLDs	Total	HCV+ chronic	1992	1087
YLDs	Total	Cirrhosis	1992	136
YLDs	Total	HCC	1992	7
YLDs	Total	Transplant	1992	0
YLDs	Total	Total	1992	1428
DALYs	Total	HCV+ acute	1992	199
DALYs	Total	HCV+ chronic	1992	1087
DALYs	Total	Cirrhosis	1992	487
DALYs	Total	HCC	1992	244
DALYs	Total	Transplant	1992	4
DALYs	Total	HCV related	1992	2019
OVERLAPPING PREVALENCE	Total	Alive	1993	11057
OVERLAPPING PREVALENCE	Total	HCV+ (incl. treatment)	1993	5598
OVERLAPPING PREVALENCE	Total	HCV+ (excl. treatment)	1993	5345
OVERLAPPING PREVALENCE	Total	HCV treatment (excl. transplant)	1993	253
DISCRETE PREVALENCE	Total	HCV+ chronic	1993	4629
DISCRETE PREVALENCE	Total	Cirrhosis	1993	447
DISCRETE PREVALENCE	Total	HCC	1993	11
DISCRETE PREVALENCE	Total	Transplant	1993	1
INCIDENCE	Total	HCV+ acute	1993	658
INCIDENCE	Total	HCV+ chronic	1993	573
INCIDENCE	Total	Cirrhosis	1993	58
INCIDENCE	Total	HCC	1993	7
INCIDENCE	Total	Transplant	1993	1
YEARLY MORTALITY	Total	Cirrhosis	1993	8
YEARLY MORTALITY	Total	HCC	1993	6
YEARLY MORTALITY	Total	Transplant	1993	0
YEARLY MORTALITY	Total	HCV related	1993	14
YEARLY MORTALITY	Total	Not related to HCV	1993	153
CUMULATIVE MORTALITY	Total	HCV related	1993	103
CUMULATIVE MORTALITY	Total	Not related to HCV	1993	1777
YLLs	Total	Cirrhosis	1993	379
YLLs	Total	HCC	1993	258
YLLs	Total	Transplant	1993	4
YLLs	Total	HCV related	1993	641
YLLs	Total	Not related to HCV	1993	7977
YLDs	Total	HCV+ acute	1993	167
YLDs	Total	HCV+ chronic	1993	1176
YLDs	Total	Cirrhosis	1993	148
YLDs	Total	HCC	1993	7
YLDs	Total	Transplant	1993	0
YLDs	Total	Total	1993	1499
DALYs	Total	HCV+ acute	1993	167
DALYs	Total	HCV+ chronic	1993	1176
DALYs	Total	Cirrhosis	1993	527
DALYs	Total	HCC	1993	265
DALYs	Total	Transplant	1993	4
DALYs	Total	HCV related	1993	2140
OVERLAPPING PREVALENCE	Total	Alive	1994	11713
OVERLAPPING PREVALENCE	Total	HCV+ (incl. treatment)	1994	5996
OVERLAPPING PREVALENCE	Total	HCV+ (excl. treatment)	1994	5722
OVERLAPPING PREVALENCE	Total	HCV treatment (excl. transplant)	1994	274
DISCRETE PREVALENCE	Total	HCV+ chronic	1994	4871
DISCRETE PREVALENCE	Total	Cirrhosis	1994	489
DISCRETE PREVALENCE	Total	HCC	1994	12
DISCRETE PREVALENCE	Total	Transplant	1994	1
INCIDENCE	Total	HCV+ acute	1994	786
INCIDENCE	Total	HCV+ chronic	1994	482
INCIDENCE	Total	Cirrhosis	1994	63
INCIDENCE	Total	HCC	1994	8
INCIDENCE	Total	Transplant	1994	1
YEARLY MORTALITY	Total	Cirrhosis	1994	9
YEARLY MORTALITY	Total	HCC	1994	6
YEARLY MORTALITY	Total	Transplant	1994	0
YEARLY MORTALITY	Total	HCV related	1994	15
YEARLY MORTALITY	Total	Not related to HCV	1994	161
CUMULATIVE MORTALITY	Total	HCV related	1994	119
CUMULATIVE MORTALITY	Total	Not related to HCV	1994	1938
YLLs	Total	Cirrhosis	1994	406
YLLs	Total	HCC	1994	280
YLLs	Total	Transplant	1994	4
YLLs	Total	HCV related	1994	690
YLLs	Total	Not related to HCV	1994	8311
YLDs	Total	HCV+ acute	1994	200
YLDs	Total	HCV+ chronic	1994	1237
YLDs	Total	Cirrhosis	1994	162
YLDs	Total	HCC	1994	8
YLDs	Total	Transplant	1994	0
YLDs	Total	Total	1994	1607
DALYs	Total	HCV+ acute	1994	200
DALYs	Total	HCV+ chronic	1994	1237
DALYs	Total	Cirrhosis	1994	568
DALYs	Total	HCC	1994	288
DALYs	Total	Transplant	1994	4
DALYs	Total	HCV related	1994	2297
OVERLAPPING PREVALENCE	Total	Alive	1995	12509
OVERLAPPING PREVALENCE	Total	HCV+ (incl. treatment)	1995	6354
OVERLAPPING PREVALENCE	Total	HCV+ (excl. treatment)	1995	6063
OVERLAPPING PREVALENCE	Total	HCV treatment (excl. transplant)	1995	291
DISCRETE PREVALENCE	Total	HCV+ chronic	1995	5192
DISCRETE PREVALENCE	Total	Cirrhosis	1995	531
DISCRETE PREVALENCE	Total	HCC	1995	14
DISCRETE PREVALENCE	Total	Transplant	1995	1
INCIDENCE	Total	HCV+ acute	1995	795
INCIDENCE	Total	HCV+ chronic	1995	576
INCIDENCE	Total	Cirrhosis	1995	66
INCIDENCE	Total	HCC	1995	9
INCIDENCE	Total	Transplant	1995	1
YEARLY MORTALITY	Total	Cirrhosis	1995	10
YEARLY MORTALITY	Total	HCC	1995	7
YEARLY MORTALITY	Total	Transplant	1995	0
YEARLY MORTALITY	Total	HCV related	1995	17
YEARLY MORTALITY	Total	Not related to HCV	1995	172
CUMULATIVE MORTALITY	Total	HCV related	1995	136
CUMULATIVE MORTALITY	Total	Not related to HCV	1995	2109
YLLs	Total	Cirrhosis	1995	437
YLLs	Total	HCC	1995	303
YLLs	Total	Transplant	1995	5
YLLs	Total	HCV related	1995	745
YLLs	Total	Not related to HCV	1995	8837
YLDs	Total	HCV+ acute	1995	202
YLDs	Total	HCV+ chronic	1995	1319
YLDs	Total	Cirrhosis	1995	175
YLDs	Total	HCC	1995	9
YLDs	Total	Transplant	1995	0
YLDs	Total	Total	1995	1705
DALYs	Total	HCV+ acute	1995	202
DALYs	Total	HCV+ chronic	1995	1319
DALYs	Total	Cirrhosis	1995	612
DALYs	Total	HCC	1995	312
DALYs	Total	Transplant	1995	5
DALYs	Total	HCV related	1995	2450
OVERLAPPING PREVALENCE	Total	Alive	1996	13310
OVERLAPPING PREVALENCE	Total	HCV+ (incl. treatment)	1996	6589
OVERLAPPING PREVALENCE	Total	HCV+ (excl. treatment)	1996	6278
OVERLAPPING PREVALENCE	Total	HCV treatment (excl. transplant)	1996	311
DISCRETE PREVALENCE	Total	HCV+ chronic	1996	5505
DISCRETE PREVALENCE	Total	Cirrhosis	1996	576
DISCRETE PREVALENCE	Total	HCC	1996	15
DISCRETE PREVALENCE	Total	Transplant	1996	1
INCIDENCE	Total	HCV+ acute	1996	690
INCIDENCE	Total	HCV+ chronic	1996	583
INCIDENCE	Total	Cirrhosis	1996	71
INCIDENCE	Total	HCC	1996	9
INCIDENCE	Total	Transplant	1996	1
YEARLY MORTALITY	Total	Cirrhosis	1996	11
YEARLY MORTALITY	Total	HCC	1996	8
YEARLY MORTALITY	Total	Transplant	1996	0
YEARLY MORTALITY	Total	HCV related	1996	18
YEARLY MORTALITY	Total	Not related to HCV	1996	182
CUMULATIVE MORTALITY	Total	HCV related	1996	154
CUMULATIVE MORTALITY	Total	Not related to HCV	1996	2292
YLLs	Total	Cirrhosis	1996	467
YLLs	Total	HCC	1996	327
YLLs	Total	Transplant	1996	5
YLLs	Total	HCV related	1996	799
YLLs	Total	Not related to HCV	1996	9323
YLDs	Total	HCV+ acute	1996	175
YLDs	Total	HCV+ chronic	1996	1398
YLDs	Total	Cirrhosis	1996	189
YLDs	Total	HCC	1996	9
YLDs	Total	Transplant	1996	1
YLDs	Total	Total	1996	1773
DALYs	Total	HCV+ acute	1996	175
DALYs	Total	HCV+ chronic	1996	1398
DALYs	Total	Cirrhosis	1996	656
DALYs	Total	HCC	1996	336
DALYs	Total	Transplant	1996	6
DALYs	Total	HCV related	1996	2572
OVERLAPPING PREVALENCE	Total	Alive	1997	14276
OVERLAPPING PREVALENCE	Total	HCV+ (incl. treatment)	1997	7017
OVERLAPPING PREVALENCE	Total	HCV+ (excl. treatment)	1997	6687
OVERLAPPING PREVALENCE	Total	HCV treatment (excl. transplant)	1997	330
DISCRETE PREVALENCE	Total	HCV+ chronic	1997	5724
DISCRETE PREVALENCE	Total	Cirrhosis	1997	623
DISCRETE PREVALENCE	Total	HCC	1997	16
DISCRETE PREVALENCE	Total	Transplant	1997	1
INCIDENCE	Total	HCV+ acute	1997	870
INCIDENCE	Total	HCV+ chronic	1997	506
INCIDENCE	Total	Cirrhosis	1997	75
INCIDENCE	Total	HCC	1997	10
INCIDENCE	Total	Transplant	1997	1
YEARLY MORTALITY	Total	Cirrhosis	1997	11
YEARLY MORTALITY	Total	HCC	1997	8
YEARLY MORTALITY	Total	Transplant	1997	0
YEARLY MORTALITY	Total	HCV related	1997	20
YEARLY MORTALITY	Total	Not related to HCV	1997	196
CUMULATIVE MORTALITY	Total	HCV related	1997	174
CUMULATIVE MORTALITY	Total	Not related to HCV	1997	2488
YLLs	Total	Cirrhosis	1997	495
YLLs	Total	HCC	1997	352
YLLs	Total	Transplant	1997	5
YLLs	Total	HCV related	1997	852
YLLs	Total	Not related to HCV	1997	9973
YLDs	Total	HCV+ acute	1997	221
YLDs	Total	HCV+ chronic	1997	1454
YLDs	Total	Cirrhosis	1997	204
YLDs	Total	HCC	1997	10
YLDs	Total	Transplant	1997	1
YLDs	Total	Total	1997	1890
DALYs	Total	HCV+ acute	1997	221
DALYs	Total	HCV+ chronic	1997	1454
DALYs	Total	Cirrhosis	1997	699
DALYs	Total	HCC	1997	362
DALYs	Total	Transplant	1997	6
DALYs	Total	HCV related	1997	2742
OVERLAPPING PREVALENCE	Total	Alive	1998	15213
OVERLAPPING PREVALENCE	Total	HCV+ (incl. treatment)	1998	7323
OVERLAPPING PREVALENCE	Total	HCV+ (excl. treatment)	1998	6976
OVERLAPPING PREVALENCE	Total	HCV treatment (excl. transplant)	1998	347
DISCRETE PREVALENCE	Total	HCV+ chronic	1998	6062
DISCRETE PREVALENCE	Total	Cirrhosis	1998	671
DISCRETE PREVALENCE	Total	HCC	1998	18
DISCRETE PREVALENCE	Total	Transplant	1998	1
INCIDENCE	Total	HCV+ acute	1998	809
INCIDENCE	Total	HCV+ chronic	1998	638
INCIDENCE	Total	Cirrhosis	1998	78
INCIDENCE	Total	HCC	1998	11
INCIDENCE	Total	Transplant	1998	1
YEARLY MORTALITY	Total	Cirrhosis	1998	12
YEARLY MORTALITY	Total	HCC	1998	9
YEARLY MORTALITY	Total	Transplant	1998	0
YEARLY MORTALITY	Total	HCV related	1998	21
YEARLY MORTALITY	Total	Not related to HCV	1998	209
CUMULATIVE MORTALITY	Total	HCV related	1998	195
CUMULATIVE MORTALITY	Total	Not related to HCV	1998	2696
YLLs	Total	Cirrhosis	1998	528
YLLs	Total	HCC	1998	377
YLLs	Total	Transplant	1998	6
YLLs	Total	HCV related	1998	911
YLLs	Total	Not related to HCV	1998	10555
YLDs	Total	HCV+ acute	1998	205
YLDs	Total	HCV+ chronic	1998	1540
YLDs	Total	Cirrhosis	1998	219
YLDs	Total	HCC	1998	11
YLDs	Total	Transplant	1998	1
YLDs	Total	Total	1998	1976
DALYs	Total	HCV+ acute	1998	205
DALYs	Total	HCV+ chronic	1998	1540
DALYs	Total	Cirrhosis	1998	747
DALYs	Total	HCC	1998	388
DALYs	Total	Transplant	1998	7
DALYs	Total	HCV related	1998	2887
OVERLAPPING PREVALENCE	Total	Alive	1999	16354
OVERLAPPING PREVALENCE	Total	HCV+ (incl. treatment)	1999	7647
OVERLAPPING PREVALENCE	Total	HCV+ (excl. treatment)	1999	7279
OVERLAPPING PREVALENCE	Total	HCV treatment (excl. transplant)	1999	368
DISCRETE PREVALENCE	Total	HCV+ chronic	1999	6341
DISCRETE PREVALENCE	Total	Cirrhosis	1999	721
DISCRETE PREVALENCE	Total	HCC	1999	19
DISCRETE PREVALENCE	Total	Transplant	1999	1
INCIDENCE	Total	HCV+ acute	1999	825
INCIDENCE	Total	HCV+ chronic	1999	593
INCIDENCE	Total	Cirrhosis	1999	83
INCIDENCE	Total	HCC	1999	12
INCIDENCE	Total	Transplant	1999	1
YEARLY MORTALITY	Total	Cirrhosis	1999	13
YEARLY MORTALITY	Total	HCC	1999	10
YEARLY MORTALITY	Total	Transplant	1999	0
YEARLY MORTALITY	Total	HCV related	1999	23
YEARLY MORTALITY	Total	Not related to HCV	1999	225
CUMULATIVE MORTALITY	Total	HCV related	1999	218
CUMULATIVE MORTALITY	Total	Not related to HCV	1999	2921
YLLs	Total	Cirrhosis	1999	556
YLLs	Total	HCC	1999	403
YLLs	Total	Transplant	1999	6
YLLs	Total	HCV related	1999	966
YLLs	Total	Not related to HCV	1999	11350
YLDs	Total	HCV+ acute	1999	209
YLDs	Total	HCV+ chronic	1999	1611
YLDs	Total	Cirrhosis	1999	235
YLDs	Total	HCC	1999	12
YLDs	Total	Transplant	1999	1
YLDs	Total	Total	1999	2067
DALYs	Total	HCV+ acute	1999	209
DALYs	Total	HCV+ chronic	1999	1611
DALYs	Total	Cirrhosis	1999	791
DALYs	Total	HCC	1999	415
DALYs	Total	Transplant	1999	7
DALYs	Total	HCV related	1999	3033
OVERLAPPING PREVALENCE	Total	Alive	2000	17613
OVERLAPPING PREVALENCE	Total	HCV+ (incl. treatment)	2000	7905
OVERLAPPING PREVALENCE	Total	HCV+ (excl. treatment)	2000	7518
OVERLAPPING PREVALENCE	Total	HCV treatment (excl. transplant)	2000	387
DISCRETE PREVALENCE	Total	HCV+ chronic	2000	6616
DISCRETE PREVALENCE	Total	Cirrhosis	2000	773
DISCRETE PREVALENCE	Total	HCC	2000	20
DISCRETE PREVALENCE	Total	Transplant	2000	1
INCIDENCE	Total	HCV+ acute	2000	780
INCIDENCE	Total	HCV+ chronic	2000	605
INCIDENCE	Total	Cirrhosis	2000	86
INCIDENCE	Total	HCC	2000	13
INCIDENCE	Total	Transplant	2000	1
YEARLY MORTALITY	Total	Cirrhosis	2000	14
YEARLY MORTALITY	Total	HCC	2000	11
YEARLY MORTALITY	Total	Transplant	2000	0
YEARLY MORTALITY	Total	HCV related	2000	25
YEARLY MORTALITY	Total	Not related to HCV	2000	243
CUMULATIVE MORTALITY	Total	HCV related	2000	242
CUMULATIVE MORTALITY	Total	Not related to HCV	2000	3165
YLLs	Total	Cirrhosis	2000	587
YLLs	Total	HCC	2000	429
YLLs	Total	Transplant	2000	7
YLLs	Total	HCV related	2000	1023
YLLs	Total	Not related to HCV	2000	12231
YLDs	Total	HCV+ acute	2000	198
YLDs	Total	HCV+ chronic	2000	1680
YLDs	Total	Cirrhosis	2000	250
YLDs	Total	HCC	2000	13
YLDs	Total	Transplant	2000	1
YLDs	Total	Total	2000	2142
DALYs	Total	HCV+ acute	2000	198
DALYs	Total	HCV+ chronic	2000	1680
DALYs	Total	Cirrhosis	2000	837
DALYs	Total	HCC	2000	442
DALYs	Total	Transplant	2000	8
DALYs	Total	HCV related	2000	3165
OVERLAPPING PREVALENCE	Total	Alive	2001	18874
OVERLAPPING PREVALENCE	Total	HCV+ (incl. treatment)	2001	8252
OVERLAPPING PREVALENCE	Total	HCV+ (excl. treatment)	2001	7847
OVERLAPPING PREVALENCE	Total	HCV treatment (excl. transplant)	2001	405
DISCRETE PREVALENCE	Total	HCV+ chronic	2001	6844
DISCRETE PREVALENCE	Total	Cirrhosis	2001	826
DISCRETE PREVALENCE	Total	HCC	2001	22
DISCRETE PREVALENCE	Total	Transplant	2001	2
INCIDENCE	Total	HCV+ acute	2001	869
INCIDENCE	Total	HCV+ chronic	2001	572
INCIDENCE	Total	Cirrhosis	2001	90
INCIDENCE	Total	HCC	2001	14
INCIDENCE	Total	Transplant	2001	2
YEARLY MORTALITY	Total	Cirrhosis	2001	15
YEARLY MORTALITY	Total	HCC	2001	11
YEARLY MORTALITY	Total	Transplant	2001	0
YEARLY MORTALITY	Total	HCV related	2001	26
YEARLY MORTALITY	Total	Not related to HCV	2001	260
CUMULATIVE MORTALITY	Total	HCV related	2001	269
CUMULATIVE MORTALITY	Total	Not related to HCV	2001	3425
YLLs	Total	Cirrhosis	2001	615
YLLs	Total	HCC	2001	453
YLLs	Total	Transplant	2001	9
YLLs	Total	HCV related	2001	1078
YLLs	Total	Not related to HCV	2001	13019
YLDs	Total	HCV+ acute	2001	221
YLDs	Total	HCV+ chronic	2001	1738
YLDs	Total	Cirrhosis	2001	266
YLDs	Total	HCC	2001	14
YLDs	Total	Transplant	2001	1
YLDs	Total	Total	2001	2240
DALYs	Total	HCV+ acute	2001	221
DALYs	Total	HCV+ chronic	2001	1738
DALYs	Total	Cirrhosis	2001	881
DALYs	Total	HCC	2001	467
DALYs	Total	Transplant	2001	10
DALYs	Total	HCV related	2001	3318
OVERLAPPING PREVALENCE	Total	Alive	2002	19479
OVERLAPPING PREVALENCE	Total	HCV+ (incl. treatment)	2002	8452
OVERLAPPING PREVALENCE	Total	HCV+ (excl. treatment)	2002	8031
OVERLAPPING PREVALENCE	Total	HCV treatment (excl. transplant)	2002	421
DISCRETE PREVALENCE	Total	HCV+ chronic	2002	7125
DISCRETE PREVALENCE	Total	Cirrhosis	2002	879
DISCRETE PREVALENCE	Total	HCC	2002	23
DISCRETE PREVALENCE	Total	Transplant	2002	2
INCIDENCE	Total	HCV+ acute	2002	759
INCIDENCE	Total	HCV+ chronic	2002	638
INCIDENCE	Total	Cirrhosis	2002	93
INCIDENCE	Total	HCC	2002	15
INCIDENCE	Total	Transplant	2002	2
YEARLY MORTALITY	Total	Cirrhosis	2002	16
YEARLY MORTALITY	Total	HCC	2002	12
YEARLY MORTALITY	Total	Transplant	2002	0
YEARLY MORTALITY	Total	HCV related	2002	28
YEARLY MORTALITY	Total	Not related to HCV	2002	261
CUMULATIVE MORTALITY	Total	HCV related	2002	297
CUMULATIVE MORTALITY	Total	Not related to HCV	2002	3686
YLLs	Total	Cirrhosis	2002	646
YLLs	Total	HCC	2002	476
YLLs	Total	Transplant	2002	11
YLLs	Total	HCV related	2002	1132
YLLs	Total	Not related to HCV	2002	12879
YLDs	Total	HCV+ acute	2002	193
YLDs	Total	HCV+ chronic	2002	1810
YLDs	Total	Cirrhosis	2002	282
YLDs	Total	HCC	2002	14
YLDs	Total	Transplant	2002	1
YLDs	Total	Total	2002	2301
DALYs	Total	HCV+ acute	2002	193
DALYs	Total	HCV+ chronic	2002	1810
DALYs	Total	Cirrhosis	2002	928
DALYs	Total	HCC	2002	490
DALYs	Total	Transplant	2002	12
DALYs	Total	HCV related	2002	3433
OVERLAPPING PREVALENCE	Total	Alive	2003	19957
OVERLAPPING PREVALENCE	Total	HCV+ (incl. treatment)	2003	8472
OVERLAPPING PREVALENCE	Total	HCV+ (excl. treatment)	2003	8031
OVERLAPPING PREVALENCE	Total	HCV treatment (excl. transplant)	2003	440
DISCRETE PREVALENCE	Total	HCV+ chronic	2003	7313
DISCRETE PREVALENCE	Total	Cirrhosis	2003	934
DISCRETE PREVALENCE	Total	HCC	2003	24
DISCRETE PREVALENCE	Total	Transplant	2003	3
INCIDENCE	Total	HCV+ acute	2003	563
INCIDENCE	Total	HCV+ chronic	2003	556
INCIDENCE	Total	Cirrhosis	2003	97
INCIDENCE	Total	HCC	2003	16
INCIDENCE	Total	Transplant	2003	3
YEARLY MORTALITY	Total	Cirrhosis	2003	17
YEARLY MORTALITY	Total	HCC	2003	13
YEARLY MORTALITY	Total	Transplant	2003	0
YEARLY MORTALITY	Total	HCV related	2003	30
YEARLY MORTALITY	Total	Not related to HCV	2003	260
CUMULATIVE MORTALITY	Total	HCV related	2003	326
CUMULATIVE MORTALITY	Total	Not related to HCV	2003	3946
YLLs	Total	Cirrhosis	2003	673
YLLs	Total	HCC	2003	497
YLLs	Total	Transplant	2003	14
YLLs	Total	HCV related	2003	1185
YLLs	Total	Not related to HCV	2003	12626
YLDs	Total	HCV+ acute	2003	143
YLDs	Total	HCV+ chronic	2003	1858
YLDs	Total	Cirrhosis	2003	298
YLDs	Total	HCC	2003	15
YLDs	Total	Transplant	2003	2
YLDs	Total	Total	2003	2316
DALYs	Total	HCV+ acute	2003	143
DALYs	Total	HCV+ chronic	2003	1858
DALYs	Total	Cirrhosis	2003	971
DALYs	Total	HCC	2003	512
DALYs	Total	Transplant	2003	16
DALYs	Total	HCV related	2003	3501
OVERLAPPING PREVALENCE	Total	Alive	2004	20266
OVERLAPPING PREVALENCE	Total	HCV+ (incl. treatment)	2004	8698
OVERLAPPING PREVALENCE	Total	HCV+ (excl. treatment)	2004	8211
OVERLAPPING PREVALENCE	Total	HCV treatment (excl. transplant)	2004	487
DISCRETE PREVALENCE	Total	HCV+ chronic	2004	7346
DISCRETE PREVALENCE	Total	Cirrhosis	2004	988
DISCRETE PREVALENCE	Total	HCC	2004	25
DISCRETE PREVALENCE	Total	Transplant	2004	3
INCIDENCE	Total	HCV+ acute	2004	725
INCIDENCE	Total	HCV+ chronic	2004	413
INCIDENCE	Total	Cirrhosis	2004	100
INCIDENCE	Total	HCC	2004	17
INCIDENCE	Total	Transplant	2004	3
YEARLY MORTALITY	Total	Cirrhosis	2004	17
YEARLY MORTALITY	Total	HCC	2004	13
YEARLY MORTALITY	Total	Transplant	2004	0
YEARLY MORTALITY	Total	HCV related	2004	31
YEARLY MORTALITY	Total	Not related to HCV	2004	256
CUMULATIVE MORTALITY	Total	HCV related	2004	357
CUMULATIVE MORTALITY	Total	Not related to HCV	2004	4202
YLLs	Total	Cirrhosis	2004	699
YLLs	Total	HCC	2004	518
YLLs	Total	Transplant	2004	16
YLLs	Total	HCV related	2004	1234
YLLs	Total	Not related to HCV	2004	12203
YLDs	Total	HCV+ acute	2004	184
YLDs	Total	HCV+ chronic	2004	1866
YLDs	Total	Cirrhosis	2004	315
YLDs	Total	HCC	2004	16
YLDs	Total	Transplant	2004	2
YLDs	Total	Total	2004	2383
DALYs	Total	HCV+ acute	2004	184
DALYs	Total	HCV+ chronic	2004	1866
DALYs	Total	Cirrhosis	2004	1014
DALYs	Total	HCC	2004	534
DALYs	Total	Transplant	2004	18
DALYs	Total	HCV related	2004	3617
OVERLAPPING PREVALENCE	Total	Alive	2005	20553
OVERLAPPING PREVALENCE	Total	HCV+ (incl. treatment)	2005	8728
OVERLAPPING PREVALENCE	Total	HCV+ (excl. treatment)	2005	8203
OVERLAPPING PREVALENCE	Total	HCV treatment (excl. transplant)	2005	525
DISCRETE PREVALENCE	Total	HCV+ chronic	2005	7482
DISCRETE PREVALENCE	Total	Cirrhosis	2005	1040
DISCRETE PREVALENCE	Total	HCC	2005	26
DISCRETE PREVALENCE	Total	Transplant	2005	4
INCIDENCE	Total	HCV+ acute	2005	596
INCIDENCE	Total	HCV+ chronic	2005	531
INCIDENCE	Total	Cirrhosis	2005	100
INCIDENCE	Total	HCC	2005	17
INCIDENCE	Total	Transplant	2005	4
YEARLY MORTALITY	Total	Cirrhosis	2005	18
YEARLY MORTALITY	Total	HCC	2005	14
YEARLY MORTALITY	Total	Transplant	2005	1
YEARLY MORTALITY	Total	HCV related	2005	33
YEARLY MORTALITY	Total	Not related to HCV	2005	254
CUMULATIVE MORTALITY	Total	HCV related	2005	390
CUMULATIVE MORTALITY	Total	Not related to HCV	2005	4456
YLLs	Total	Cirrhosis	2005	715
YLLs	Total	HCC	2005	538
YLLs	Total	Transplant	2005	19
YLLs	Total	HCV related	2005	1273
YLLs	Total	Not related to HCV	2005	11884
YLDs	Total	HCV+ acute	2005	151
YLDs	Total	HCV+ chronic	2005	1900
YLDs	Total	Cirrhosis	2005	329
YLDs	Total	HCC	2005	17
YLDs	Total	Transplant	2005	2
YLDs	Total	Total	2005	2400
DALYs	Total	HCV+ acute	2005	151
DALYs	Total	HCV+ chronic	2005	1900
DALYs	Total	Cirrhosis	2005	1044
DALYs	Total	HCC	2005	555
DALYs	Total	Transplant	2005	21
DALYs	Total	HCV related	2005	3673
OVERLAPPING PREVALENCE	Total	Alive	2006	20789
OVERLAPPING PREVALENCE	Total	HCV+ (incl. treatment)	2006	8802
OVERLAPPING PREVALENCE	Total	HCV+ (excl. treatment)	2006	8234
OVERLAPPING PREVALENCE	Total	HCV treatment (excl. transplant)	2006	567
DISCRETE PREVALENCE	Total	HCV+ chronic	2006	7508
DISCRETE PREVALENCE	Total	Cirrhosis	2006	1092
DISCRETE PREVALENCE	Total	HCC	2006	27
DISCRETE PREVALENCE	Total	Transplant	2006	4
INCIDENCE	Total	HCV+ acute	2006	623
INCIDENCE	Total	HCV+ chronic	2006	437
INCIDENCE	Total	Cirrhosis	2006	101
INCIDENCE	Total	HCC	2006	18
INCIDENCE	Total	Transplant	2006	4
YEARLY MORTALITY	Total	Cirrhosis	2006	19
YEARLY MORTALITY	Total	HCC	2006	15
YEARLY MORTALITY	Total	Transplant	2006	1
YEARLY MORTALITY	Total	HCV related	2006	34
YEARLY MORTALITY	Total	Not related to HCV	2006	251
CUMULATIVE MORTALITY	Total	HCV related	2006	424
CUMULATIVE MORTALITY	Total	Not related to HCV	2006	4707
YLLs	Total	Cirrhosis	2006	723
YLLs	Total	HCC	2006	553
YLLs	Total	Transplant	2006	22
YLLs	Total	HCV related	2006	1297
YLLs	Total	Not related to HCV	2006	11552
YLDs	Total	HCV+ acute	2006	158
YLDs	Total	HCV+ chronic	2006	1907
YLDs	Total	Cirrhosis	2006	344
YLDs	Total	HCC	2006	17
YLDs	Total	Transplant	2006	3
YLDs	Total	Total	2006	2429
DALYs	Total	HCV+ acute	2006	158
DALYs	Total	HCV+ chronic	2006	1907
DALYs	Total	Cirrhosis	2006	1067
DALYs	Total	HCC	2006	570
DALYs	Total	Transplant	2006	25
DALYs	Total	HCV related	2006	3726
OVERLAPPING PREVALENCE	Total	Alive	2007	21041
OVERLAPPING PREVALENCE	Total	HCV+ (incl. treatment)	2007	8565
OVERLAPPING PREVALENCE	Total	HCV+ (excl. treatment)	2007	7962
OVERLAPPING PREVALENCE	Total	HCV treatment (excl. transplant)	2007	604
DISCRETE PREVALENCE	Total	HCV+ chronic	2007	7538
DISCRETE PREVALENCE	Total	Cirrhosis	2007	1141
DISCRETE PREVALENCE	Total	HCC	2007	28
DISCRETE PREVALENCE	Total	Transplant	2007	5
INCIDENCE	Total	HCV+ acute	2007	345
INCIDENCE	Total	HCV+ chronic	2007	457
INCIDENCE	Total	Cirrhosis	2007	101
INCIDENCE	Total	HCC	2007	19
INCIDENCE	Total	Transplant	2007	5
YEARLY MORTALITY	Total	Cirrhosis	2007	19
YEARLY MORTALITY	Total	HCC	2007	15
YEARLY MORTALITY	Total	Transplant	2007	1
YEARLY MORTALITY	Total	HCV related	2007	35
YEARLY MORTALITY	Total	Not related to HCV	2007	251
CUMULATIVE MORTALITY	Total	HCV related	2007	459
CUMULATIVE MORTALITY	Total	Not related to HCV	2007	4958
YLLs	Total	Cirrhosis	2007	729
YLLs	Total	HCC	2007	564
YLLs	Total	Transplant	2007	25
YLLs	Total	HCV related	2007	1317
YLLs	Total	Not related to HCV	2007	11322
YLDs	Total	HCV+ acute	2007	88
YLDs	Total	HCV+ chronic	2007	1915
YLDs	Total	Cirrhosis	2007	355
YLDs	Total	HCC	2007	18
YLDs	Total	Transplant	2007	3
YLDs	Total	Total	2007	2378
DALYs	Total	HCV+ acute	2007	88
DALYs	Total	HCV+ chronic	2007	1915
DALYs	Total	Cirrhosis	2007	1084
DALYs	Total	HCC	2007	582
DALYs	Total	Transplant	2007	28
DALYs	Total	HCV related	2007	3695
OVERLAPPING PREVALENCE	Total	Alive	2008	21294
OVERLAPPING PREVALENCE	Total	HCV+ (incl. treatment)	2008	8545
OVERLAPPING PREVALENCE	Total	HCV+ (excl. treatment)	2008	7908
OVERLAPPING PREVALENCE	Total	HCV treatment (excl. transplant)	2008	637
DISCRETE PREVALENCE	Total	HCV+ chronic	2008	7353
DISCRETE PREVALENCE	Total	Cirrhosis	2008	1189
DISCRETE PREVALENCE	Total	HCC	2008	29
DISCRETE PREVALENCE	Total	Transplant	2008	5
INCIDENCE	Total	HCV+ acute	2008	496
INCIDENCE	Total	HCV+ chronic	2008	253
INCIDENCE	Total	Cirrhosis	2008	101
INCIDENCE	Total	HCC	2008	20
INCIDENCE	Total	Transplant	2008	5
YEARLY MORTALITY	Total	Cirrhosis	2008	19
YEARLY MORTALITY	Total	HCC	2008	16
YEARLY MORTALITY	Total	Transplant	2008	1
YEARLY MORTALITY	Total	HCV related	2008	36
YEARLY MORTALITY	Total	Not related to HCV	2008	250
CUMULATIVE MORTALITY	Total	HCV related	2008	495
CUMULATIVE MORTALITY	Total	Not related to HCV	2008	5208
YLLs	Total	Cirrhosis	2008	723
YLLs	Total	HCC	2008	574
YLLs	Total	Transplant	2008	28
YLLs	Total	HCV related	2008	1325
YLLs	Total	Not related to HCV	2008	11102
YLDs	Total	HCV+ acute	2008	126
YLDs	Total	HCV+ chronic	2008	1868
YLDs	Total	Cirrhosis	2008	367
YLDs	Total	HCC	2008	18
YLDs	Total	Transplant	2008	3
YLDs	Total	Total	2008	2383
DALYs	Total	HCV+ acute	2008	126
DALYs	Total	HCV+ chronic	2008	1868
DALYs	Total	Cirrhosis	2008	1090
DALYs	Total	HCC	2008	592
DALYs	Total	Transplant	2008	31
DALYs	Total	HCV related	2008	3708
OVERLAPPING PREVALENCE	Total	Alive	2009	21513
OVERLAPPING PREVALENCE	Total	HCV+ (incl. treatment)	2009	8527
OVERLAPPING PREVALENCE	Total	HCV+ (excl. treatment)	2009	7868
OVERLAPPING PREVALENCE	Total	HCV treatment (excl. transplant)	2009	659
DISCRETE PREVALENCE	Total	HCV+ chronic	2009	7274
DISCRETE PREVALENCE	Total	Cirrhosis	2009	1232
DISCRETE PREVALENCE	Total	HCC	2009	30
DISCRETE PREVALENCE	Total	Transplant	2009	6
INCIDENCE	Total	HCV+ acute	2009	543
INCIDENCE	Total	HCV+ chronic	2009	364
INCIDENCE	Total	Cirrhosis	2009	98
INCIDENCE	Total	HCC	2009	21
INCIDENCE	Total	Transplant	2009	6
YEARLY MORTALITY	Total	Cirrhosis	2009	20
YEARLY MORTALITY	Total	HCC	2009	16
YEARLY MORTALITY	Total	Transplant	2009	1
YEARLY MORTALITY	Total	HCV related	2009	37
YEARLY MORTALITY	Total	Not related to HCV	2009	250
CUMULATIVE MORTALITY	Total	HCV related	2009	531
CUMULATIVE MORTALITY	Total	Not related to HCV	2009	5458
YLLs	Total	Cirrhosis	2009	724
YLLs	Total	HCC	2009	581
YLLs	Total	Transplant	2009	31
YLLs	Total	HCV related	2009	1336
YLLs	Total	Not related to HCV	2009	10913
YLDs	Total	HCV+ acute	2009	138
YLDs	Total	HCV+ chronic	2009	1848
YLDs	Total	Cirrhosis	2009	378
YLDs	Total	HCC	2009	19
YLDs	Total	Transplant	2009	4
YLDs	Total	Total	2009	2386
DALYs	Total	HCV+ acute	2009	138
DALYs	Total	HCV+ chronic	2009	1848
DALYs	Total	Cirrhosis	2009	1102
DALYs	Total	HCC	2009	600
DALYs	Total	Transplant	2009	35
DALYs	Total	HCV related	2009	3722
OVERLAPPING PREVALENCE	Total	Alive	2010	21693
OVERLAPPING PREVALENCE	Total	HCV+ (incl. treatment)	2010	8465
OVERLAPPING PREVALENCE	Total	HCV+ (excl. treatment)	2010	7779
OVERLAPPING PREVALENCE	Total	HCV treatment (excl. transplant)	2010	687
DISCRETE PREVALENCE	Total	HCV+ chronic	2010	7230
DISCRETE PREVALENCE	Total	Cirrhosis	2010	1271
DISCRETE PREVALENCE	Total	HCC	2010	31
DISCRETE PREVALENCE	Total	Transplant	2010	7
INCIDENCE	Total	HCV+ acute	2010	514
INCIDENCE	Total	HCV+ chronic	2010	398
INCIDENCE	Total	Cirrhosis	2010	97
INCIDENCE	Total	HCC	2010	21
INCIDENCE	Total	Transplant	2010	7
YEARLY MORTALITY	Total	Cirrhosis	2010	20
YEARLY MORTALITY	Total	HCC	2010	17
YEARLY MORTALITY	Total	Transplant	2010	1
YEARLY MORTALITY	Total	HCV related	2010	37
YEARLY MORTALITY	Total	Not related to HCV	2010	251
CUMULATIVE MORTALITY	Total	HCV related	2010	568
CUMULATIVE MORTALITY	Total	Not related to HCV	2010	5709
YLLs	Total	Cirrhosis	2010	719
YLLs	Total	HCC	2010	588
YLLs	Total	Transplant	2010	34
YLLs	Total	HCV related	2010	1341
YLLs	Total	Not related to HCV	2010	10720
YLDs	Total	HCV+ acute	2010	130
YLDs	Total	HCV+ chronic	2010	1836
YLDs	Total	Cirrhosis	2010	388
YLDs	Total	HCC	2010	19
YLDs	Total	Transplant	2010	4
YLDs	Total	Total	2010	2379
DALYs	Total	HCV+ acute	2010	130
DALYs	Total	HCV+ chronic	2010	1836
DALYs	Total	Cirrhosis	2010	1107
DALYs	Total	HCC	2010	607
DALYs	Total	Transplant	2010	38
DALYs	Total	HCV related	2010	3720
OVERLAPPING PREVALENCE	Total	Alive	2011	21833
OVERLAPPING PREVALENCE	Total	HCV+ (incl. treatment)	2011	8299
OVERLAPPING PREVALENCE	Total	HCV+ (excl. treatment)	2011	7584
OVERLAPPING PREVALENCE	Total	HCV treatment (excl. transplant)	2011	715
DISCRETE PREVALENCE	Total	HCV+ chronic	2011	7160
DISCRETE PREVALENCE	Total	Cirrhosis	2011	1309
DISCRETE PREVALENCE	Total	HCC	2011	31
DISCRETE PREVALENCE	Total	Transplant	2011	7
INCIDENCE	Total	HCV+ acute	2011	410
INCIDENCE	Total	HCV+ chronic	2011	377
INCIDENCE	Total	Cirrhosis	2011	96
INCIDENCE	Total	HCC	2011	22
INCIDENCE	Total	Transplant	2011	7
YEARLY MORTALITY	Total	Cirrhosis	2011	20
YEARLY MORTALITY	Total	HCC	2011	17
YEARLY MORTALITY	Total	Transplant	2011	1
YEARLY MORTALITY	Total	HCV related	2011	38
YEARLY MORTALITY	Total	Not related to HCV	2011	251
CUMULATIVE MORTALITY	Total	HCV related	2011	606
CUMULATIVE MORTALITY	Total	Not related to HCV	2011	5960
YLLs	Total	Cirrhosis	2011	711
YLLs	Total	HCC	2011	590
YLLs	Total	Transplant	2011	36
YLLs	Total	HCV related	2011	1338
YLLs	Total	Not related to HCV	2011	10508
YLDs	Total	HCV+ acute	2011	104
YLDs	Total	HCV+ chronic	2011	1819
YLDs	Total	Cirrhosis	2011	397
YLDs	Total	HCC	2011	20
YLDs	Total	Transplant	2011	5
YLDs	Total	Total	2011	2344
DALYs	Total	HCV+ acute	2011	104
DALYs	Total	HCV+ chronic	2011	1819
DALYs	Total	Cirrhosis	2011	1108
DALYs	Total	HCC	2011	610
DALYs	Total	Transplant	2011	41
DALYs	Total	HCV related	2011	3682
OVERLAPPING PREVALENCE	Total	Alive	2012	21951
OVERLAPPING PREVALENCE	Total	HCV+ (incl. treatment)	2012	8155
OVERLAPPING PREVALENCE	Total	HCV+ (excl. treatment)	2012	7416
OVERLAPPING PREVALENCE	Total	HCV treatment (excl. transplant)	2012	739
DISCRETE PREVALENCE	Total	HCV+ chronic	2012	7009
DISCRETE PREVALENCE	Total	Cirrhosis	2012	1343
DISCRETE PREVALENCE	Total	HCC	2012	32
DISCRETE PREVALENCE	Total	Transplant	2012	8
INCIDENCE	Total	HCV+ acute	2012	411
INCIDENCE	Total	HCV+ chronic	2012	301
INCIDENCE	Total	Cirrhosis	2012	95
INCIDENCE	Total	HCC	2012	22
INCIDENCE	Total	Transplant	2012	8
YEARLY MORTALITY	Total	Cirrhosis	2012	20
YEARLY MORTALITY	Total	HCC	2012	17
YEARLY MORTALITY	Total	Transplant	2012	1
YEARLY MORTALITY	Total	HCV related	2012	39
YEARLY MORTALITY	Total	Not related to HCV	2012	251
CUMULATIVE MORTALITY	Total	HCV related	2012	645
CUMULATIVE MORTALITY	Total	Not related to HCV	2012	6211
YLLs	Total	Cirrhosis	2012	700
YLLs	Total	HCC	2012	590
YLLs	Total	Transplant	2012	39
YLLs	Total	HCV related	2012	1329
YLLs	Total	Not related to HCV	2012	10290
YLDs	Total	HCV+ acute	2012	104
YLDs	Total	HCV+ chronic	2012	1780
YLDs	Total	Cirrhosis	2012	405
YLDs	Total	HCC	2012	20
YLDs	Total	Transplant	2012	5
YLDs	Total	Total	2012	2314
DALYs	Total	HCV+ acute	2012	104
DALYs	Total	HCV+ chronic	2012	1780
DALYs	Total	Cirrhosis	2012	1105
DALYs	Total	HCC	2012	610
DALYs	Total	Transplant	2012	44
DALYs	Total	HCV related	2012	3643
OVERLAPPING PREVALENCE	Total	Alive	2013	22067
OVERLAPPING PREVALENCE	Total	HCV+ (incl. treatment)	2013	7996
OVERLAPPING PREVALENCE	Total	HCV+ (excl. treatment)	2013	7238
OVERLAPPING PREVALENCE	Total	HCV treatment (excl. transplant)	2013	757
DISCRETE PREVALENCE	Total	HCV+ chronic	2013	6859
DISCRETE PREVALENCE	Total	Cirrhosis	2013	1374
DISCRETE PREVALENCE	Total	HCC	2013	32
DISCRETE PREVALENCE	Total	Transplant	2013	8
INCIDENCE	Total	HCV+ acute	2013	395
INCIDENCE	Total	HCV+ chronic	2013	301
INCIDENCE	Total	Cirrhosis	2013	93
INCIDENCE	Total	HCC	2013	23
INCIDENCE	Total	Transplant	2013	8
YEARLY MORTALITY	Total	Cirrhosis	2013	20
YEARLY MORTALITY	Total	HCC	2013	18
YEARLY MORTALITY	Total	Transplant	2013	1
YEARLY MORTALITY	Total	HCV related	2013	39
YEARLY MORTALITY	Total	Not related to HCV	2013	252
CUMULATIVE MORTALITY	Total	HCV related	2013	684
CUMULATIVE MORTALITY	Total	Not related to HCV	2013	6463
YLLs	Total	Cirrhosis	2013	690
YLLs	Total	HCC	2013	587
YLLs	Total	Transplant	2013	42
YLLs	Total	HCV related	2013	1319
YLLs	Total	Not related to HCV	2013	10110
YLDs	Total	HCV+ acute	2013	100
YLDs	Total	HCV+ chronic	2013	1742
YLDs	Total	Cirrhosis	2013	412
YLDs	Total	HCC	2013	20
YLDs	Total	Transplant	2013	5
YLDs	Total	Total	2013	2280
DALYs	Total	HCV+ acute	2013	100
DALYs	Total	HCV+ chronic	2013	1742
DALYs	Total	Cirrhosis	2013	1102
DALYs	Total	HCC	2013	607
DALYs	Total	Transplant	2013	47
DALYs	Total	HCV related	2013	3599
OVERLAPPING PREVALENCE	Total	Alive	2014	22181
OVERLAPPING PREVALENCE	Total	HCV+ (incl. treatment)	2014	7836
OVERLAPPING PREVALENCE	Total	HCV+ (excl. treatment)	2014	7062
OVERLAPPING PREVALENCE	Total	HCV treatment (excl. transplant)	2014	775
DISCRETE PREVALENCE	Total	HCV+ chronic	2014	6700
DISCRETE PREVALENCE	Total	Cirrhosis	2014	1401
DISCRETE PREVALENCE	Total	HCC	2014	32
DISCRETE PREVALENCE	Total	Transplant	2014	9
INCIDENCE	Total	HCV+ acute	2014	388
INCIDENCE	Total	HCV+ chronic	2014	290
INCIDENCE	Total	Cirrhosis	2014	90
INCIDENCE	Total	HCC	2014	23
INCIDENCE	Total	Transplant	2014	9
YEARLY MORTALITY	Total	Cirrhosis	2014	20
YEARLY MORTALITY	Total	HCC	2014	18
YEARLY MORTALITY	Total	Transplant	2014	1
YEARLY MORTALITY	Total	HCV related	2014	39
YEARLY MORTALITY	Total	Not related to HCV	2014	254
CUMULATIVE MORTALITY	Total	HCV related	2014	723
CUMULATIVE MORTALITY	Total	Not related to HCV	2014	6717
YLLs	Total	Cirrhosis	2014	677
YLLs	Total	HCC	2014	584
YLLs	Total	Transplant	2014	44
YLLs	Total	HCV related	2014	1305
YLLs	Total	Not related to HCV	2014	9956
YLDs	Total	HCV+ acute	2014	98
YLDs	Total	HCV+ chronic	2014	1702
YLDs	Total	Cirrhosis	2014	418
YLDs	Total	HCC	2014	21
YLDs	Total	Transplant	2014	6
YLDs	Total	Total	2014	2245
DALYs	Total	HCV+ acute	2014	98
DALYs	Total	HCV+ chronic	2014	1702
DALYs	Total	Cirrhosis	2014	1095
DALYs	Total	HCC	2014	605
DALYs	Total	Transplant	2014	50
DALYs	Total	HCV related	2014	3550
OVERLAPPING PREVALENCE	Total	Alive	2015	22293
OVERLAPPING PREVALENCE	Total	HCV+ (incl. treatment)	2015	7675
OVERLAPPING PREVALENCE	Total	HCV+ (excl. treatment)	2015	6886
OVERLAPPING PREVALENCE	Total	HCV treatment (excl. transplant)	2015	790
DISCRETE PREVALENCE	Total	HCV+ chronic	2015	6542
DISCRETE PREVALENCE	Total	Cirrhosis	2015	1424
DISCRETE PREVALENCE	Total	HCC	2015	33
DISCRETE PREVALENCE	Total	Transplant	2015	10
INCIDENCE	Total	HCV+ acute	2015	380
INCIDENCE	Total	HCV+ chronic	2015	284
INCIDENCE	Total	Cirrhosis	2015	88
INCIDENCE	Total	HCC	2015	24
INCIDENCE	Total	Transplant	2015	10
YEARLY MORTALITY	Total	Cirrhosis	2015	20
YEARLY MORTALITY	Total	HCC	2015	18
YEARLY MORTALITY	Total	Transplant	2015	1
YEARLY MORTALITY	Total	HCV related	2015	40
YEARLY MORTALITY	Total	Not related to HCV	2015	256
CUMULATIVE MORTALITY	Total	HCV related	2015	763
CUMULATIVE MORTALITY	Total	Not related to HCV	2015	6973
YLLs	Total	Cirrhosis	2015	663
YLLs	Total	HCC	2015	577
YLLs	Total	Transplant	2015	47
YLLs	Total	HCV related	2015	1287
YLLs	Total	Not related to HCV	2015	9822
YLDs	Total	HCV+ acute	2015	97
YLDs	Total	HCV+ chronic	2015	1662
YLDs	Total	Cirrhosis	2015	424
YLDs	Total	HCC	2015	21
YLDs	Total	Transplant	2015	6
YLDs	Total	Total	2015	2209
DALYs	Total	HCV+ acute	2015	97
DALYs	Total	HCV+ chronic	2015	1662
DALYs	Total	Cirrhosis	2015	1087
DALYs	Total	HCC	2015	598
DALYs	Total	Transplant	2015	53
DALYs	Total	HCV related	2015	3496
OVERLAPPING PREVALENCE	Total	Alive	2016	22402
OVERLAPPING PREVALENCE	Total	HCV+ (incl. treatment)	2016	7515
OVERLAPPING PREVALENCE	Total	HCV+ (excl. treatment)	2016	6711
OVERLAPPING PREVALENCE	Total	HCV treatment (excl. transplant)	2016	804
DISCRETE PREVALENCE	Total	HCV+ chronic	2016	6383
DISCRETE PREVALENCE	Total	Cirrhosis	2016	1444
DISCRETE PREVALENCE	Total	HCC	2016	33
DISCRETE PREVALENCE	Total	Transplant	2016	10
INCIDENCE	Total	HCV+ acute	2016	374
INCIDENCE	Total	HCV+ chronic	2016	279
INCIDENCE	Total	Cirrhosis	2016	86
INCIDENCE	Total	HCC	2016	24
INCIDENCE	Total	Transplant	2016	10
YEARLY MORTALITY	Total	Cirrhosis	2016	20
YEARLY MORTALITY	Total	HCC	2016	18
YEARLY MORTALITY	Total	Transplant	2016	2
YEARLY MORTALITY	Total	HCV related	2016	40
YEARLY MORTALITY	Total	Not related to HCV	2016	259
CUMULATIVE MORTALITY	Total	HCV related	2016	803
CUMULATIVE MORTALITY	Total	Not related to HCV	2016	7232
YLLs	Total	Cirrhosis	2016	648
YLLs	Total	HCC	2016	568
YLLs	Total	Transplant	2016	49
YLLs	Total	HCV related	2016	1265
YLLs	Total	Not related to HCV	2016	9706
YLDs	Total	HCV+ acute	2016	95
YLDs	Total	HCV+ chronic	2016	1621
YLDs	Total	Cirrhosis	2016	429
YLDs	Total	HCC	2016	21
YLDs	Total	Transplant	2016	6
YLDs	Total	Total	2016	2172
DALYs	Total	HCV+ acute	2016	95
DALYs	Total	HCV+ chronic	2016	1621
DALYs	Total	Cirrhosis	2016	1077
DALYs	Total	HCC	2016	589
DALYs	Total	Transplant	2016	55
DALYs	Total	HCV related	2016	3437
OVERLAPPING PREVALENCE	Total	Alive	2017	22507
OVERLAPPING PREVALENCE	Total	HCV+ (incl. treatment)	2017	7356
OVERLAPPING PREVALENCE	Total	HCV+ (excl. treatment)	2017	6539
OVERLAPPING PREVALENCE	Total	HCV treatment (excl. transplant)	2017	817
DISCRETE PREVALENCE	Total	HCV+ chronic	2017	6226
DISCRETE PREVALENCE	Total	Cirrhosis	2017	1461
DISCRETE PREVALENCE	Total	HCC	2017	33
DISCRETE PREVALENCE	Total	Transplant	2017	11
INCIDENCE	Total	HCV+ acute	2017	367
INCIDENCE	Total	HCV+ chronic	2017	274
INCIDENCE	Total	Cirrhosis	2017	83
INCIDENCE	Total	HCC	2017	24
INCIDENCE	Total	Transplant	2017	11
YEARLY MORTALITY	Total	Cirrhosis	2017	20
YEARLY MORTALITY	Total	HCC	2017	18
YEARLY MORTALITY	Total	Transplant	2017	2
YEARLY MORTALITY	Total	HCV related	2017	40
YEARLY MORTALITY	Total	Not related to HCV	2017	262
CUMULATIVE MORTALITY	Total	HCV related	2017	843
CUMULATIVE MORTALITY	Total	Not related to HCV	2017	7494
YLLs	Total	Cirrhosis	2017	633
YLLs	Total	HCC	2017	557
YLLs	Total	Transplant	2017	50
YLLs	Total	HCV related	2017	1240
YLLs	Total	Not related to HCV	2017	9602
YLDs	Total	HCV+ acute	2017	93
YLDs	Total	HCV+ chronic	2017	1581
YLDs	Total	Cirrhosis	2017	433
YLDs	Total	HCC	2017	21
YLDs	Total	Transplant	2017	7
YLDs	Total	Total	2017	2135
DALYs	Total	HCV+ acute	2017	93
DALYs	Total	HCV+ chronic	2017	1581
DALYs	Total	Cirrhosis	2017	1066
DALYs	Total	HCC	2017	578
DALYs	Total	Transplant	2017	57
DALYs	Total	HCV related	2017	3375
OVERLAPPING PREVALENCE	Total	Alive	2018	22609
OVERLAPPING PREVALENCE	Total	HCV+ (incl. treatment)	2018	7199
OVERLAPPING PREVALENCE	Total	HCV+ (excl. treatment)	2018	6371
OVERLAPPING PREVALENCE	Total	HCV treatment (excl. transplant)	2018	828
DISCRETE PREVALENCE	Total	HCV+ chronic	2018	6071
DISCRETE PREVALENCE	Total	Cirrhosis	2018	1474
DISCRETE PREVALENCE	Total	HCC	2018	33
DISCRETE PREVALENCE	Total	Transplant	2018	11
INCIDENCE	Total	HCV+ acute	2018	361
INCIDENCE	Total	HCV+ chronic	2018	269
INCIDENCE	Total	Cirrhosis	2018	81
INCIDENCE	Total	HCC	2018	25
INCIDENCE	Total	Transplant	2018	11
YEARLY MORTALITY	Total	Cirrhosis	2018	20
YEARLY MORTALITY	Total	HCC	2018	18
YEARLY MORTALITY	Total	Transplant	2018	2
YEARLY MORTALITY	Total	HCV related	2018	40
YEARLY MORTALITY	Total	Not related to HCV	2018	266
CUMULATIVE MORTALITY	Total	HCV related	2018	883
CUMULATIVE MORTALITY	Total	Not related to HCV	2018	7760
YLLs	Total	Cirrhosis	2018	616
YLLs	Total	HCC	2018	544
YLLs	Total	Transplant	2018	52
YLLs	Total	HCV related	2018	1212
YLLs	Total	Not related to HCV	2018	9509
YLDs	Total	HCV+ acute	2018	92
YLDs	Total	HCV+ chronic	2018	1542
YLDs	Total	Cirrhosis	2018	436
YLDs	Total	HCC	2018	21
YLDs	Total	Transplant	2018	7
YLDs	Total	Total	2018	2098
DALYs	Total	HCV+ acute	2018	92
DALYs	Total	HCV+ chronic	2018	1542
DALYs	Total	Cirrhosis	2018	1052
DALYs	Total	HCC	2018	565
DALYs	Total	Transplant	2018	59
DALYs	Total	HCV related	2018	3310
OVERLAPPING PREVALENCE	Total	Alive	2019	22705
OVERLAPPING PREVALENCE	Total	HCV+ (incl. treatment)	2019	7044
OVERLAPPING PREVALENCE	Total	HCV+ (excl. treatment)	2019	6205
OVERLAPPING PREVALENCE	Total	HCV treatment (excl. transplant)	2019	839
DISCRETE PREVALENCE	Total	HCV+ chronic	2019	5919
DISCRETE PREVALENCE	Total	Cirrhosis	2019	1484
DISCRETE PREVALENCE	Total	HCC	2019	32
DISCRETE PREVALENCE	Total	Transplant	2019	12
INCIDENCE	Total	HCV+ acute	2019	355
INCIDENCE	Total	HCV+ chronic	2019	265
INCIDENCE	Total	Cirrhosis	2019	79
INCIDENCE	Total	HCC	2019	25
INCIDENCE	Total	Transplant	2019	12
YEARLY MORTALITY	Total	Cirrhosis	2019	20
YEARLY MORTALITY	Total	HCC	2019	18
YEARLY MORTALITY	Total	Transplant	2019	2
YEARLY MORTALITY	Total	HCV related	2019	40
YEARLY MORTALITY	Total	Not related to HCV	2019	270
CUMULATIVE MORTALITY	Total	HCV related	2019	923
CUMULATIVE MORTALITY	Total	Not related to HCV	2019	8031
YLLs	Total	Cirrhosis	2019	599
YLLs	Total	HCC	2019	530
YLLs	Total	Transplant	2019	53
YLLs	Total	HCV related	2019	1182
YLLs	Total	Not related to HCV	2019	9425
YLDs	Total	HCV+ acute	2019	90
YLDs	Total	HCV+ chronic	2019	1503
YLDs	Total	Cirrhosis	2019	439
YLDs	Total	HCC	2019	21
YLDs	Total	Transplant	2019	8
YLDs	Total	Total	2019	2061
DALYs	Total	HCV+ acute	2019	90
DALYs	Total	HCV+ chronic	2019	1503
DALYs	Total	Cirrhosis	2019	1038
DALYs	Total	HCC	2019	551
DALYs	Total	Transplant	2019	61
DALYs	Total	HCV related	2019	3243
OVERLAPPING PREVALENCE	Total	Alive	2020	22798
OVERLAPPING PREVALENCE	Total	HCV+ (incl. treatment)	2020	6892
OVERLAPPING PREVALENCE	Total	HCV+ (excl. treatment)	2020	6043
OVERLAPPING PREVALENCE	Total	HCV treatment (excl. transplant)	2020	849
DISCRETE PREVALENCE	Total	HCV+ chronic	2020	5770
DISCRETE PREVALENCE	Total	Cirrhosis	2020	1491
DISCRETE PREVALENCE	Total	HCC	2020	32
DISCRETE PREVALENCE	Total	Transplant	2020	12
INCIDENCE	Total	HCV+ acute	2020	349
INCIDENCE	Total	HCV+ chronic	2020	260
INCIDENCE	Total	Cirrhosis	2020	76
INCIDENCE	Total	HCC	2020	25
INCIDENCE	Total	Transplant	2020	12
YEARLY MORTALITY	Total	Cirrhosis	2020	20
YEARLY MORTALITY	Total	HCC	2020	18
YEARLY MORTALITY	Total	Transplant	2020	2
YEARLY MORTALITY	Total	HCV related	2020	40
YEARLY MORTALITY	Total	Not related to HCV	2020	275
CUMULATIVE MORTALITY	Total	HCV related	2020	963
CUMULATIVE MORTALITY	Total	Not related to HCV	2020	8306
YLLs	Total	Cirrhosis	2020	581
YLLs	Total	HCC	2020	514
YLLs	Total	Transplant	2020	54
YLLs	Total	HCV related	2020	1149
YLLs	Total	Not related to HCV	2020	9347
YLDs	Total	HCV+ acute	2020	89
YLDs	Total	HCV+ chronic	2020	1466
YLDs	Total	Cirrhosis	2020	441
YLDs	Total	HCC	2020	20
YLDs	Total	Transplant	2020	8
YLDs	Total	Total	2020	2023
DALYs	Total	HCV+ acute	2020	89
DALYs	Total	HCV+ chronic	2020	1466
DALYs	Total	Cirrhosis	2020	1022
DALYs	Total	HCC	2020	534
DALYs	Total	Transplant	2020	62
DALYs	Total	HCV related	2020	3172
OVERLAPPING PREVALENCE	Total	Alive	2021	22885
OVERLAPPING PREVALENCE	Total	HCV+ (incl. treatment)	2021	6743
OVERLAPPING PREVALENCE	Total	HCV+ (excl. treatment)	2021	5886
OVERLAPPING PREVALENCE	Total	HCV treatment (excl. transplant)	2021	857
DISCRETE PREVALENCE	Total	HCV+ chronic	2021	5625
DISCRETE PREVALENCE	Total	Cirrhosis	2021	1495
DISCRETE PREVALENCE	Total	HCC	2021	32
DISCRETE PREVALENCE	Total	Transplant	2021	13
INCIDENCE	Total	HCV+ acute	2021	343
INCIDENCE	Total	HCV+ chronic	2021	256
INCIDENCE	Total	Cirrhosis	2021	74
INCIDENCE	Total	HCC	2021	25
INCIDENCE	Total	Transplant	2021	13
YEARLY MORTALITY	Total	Cirrhosis	2021	20
YEARLY MORTALITY	Total	HCC	2021	18
YEARLY MORTALITY	Total	Transplant	2021	2
YEARLY MORTALITY	Total	HCV related	2021	40
YEARLY MORTALITY	Total	Not related to HCV	2021	281
CUMULATIVE MORTALITY	Total	HCV related	2021	1003
CUMULATIVE MORTALITY	Total	Not related to HCV	2021	8587
YLLs	Total	Cirrhosis	2021	563
YLLs	Total	HCC	2021	497
YLLs	Total	Transplant	2021	55
YLLs	Total	HCV related	2021	1115
YLLs	Total	Not related to HCV	2021	9276
YLDs	Total	HCV+ acute	2021	87
YLDs	Total	HCV+ chronic	2021	1429
YLDs	Total	Cirrhosis	2021	442
YLDs	Total	HCC	2021	20
YLDs	Total	Transplant	2021	8
YLDs	Total	Total	2021	1986
DALYs	Total	HCV+ acute	2021	87
DALYs	Total	HCV+ chronic	2021	1429
DALYs	Total	Cirrhosis	2021	1005
DALYs	Total	HCC	2021	517
DALYs	Total	Transplant	2021	63
DALYs	Total	HCV related	2021	3101
OVERLAPPING PREVALENCE	Total	Alive	2022	22966
OVERLAPPING PREVALENCE	Total	HCV+ (incl. treatment)	2022	6597
OVERLAPPING PREVALENCE	Total	HCV+ (excl. treatment)	2022	5732
OVERLAPPING PREVALENCE	Total	HCV treatment (excl. transplant)	2022	865
DISCRETE PREVALENCE	Total	HCV+ chronic	2022	5483
DISCRETE PREVALENCE	Total	Cirrhosis	2022	1496
DISCRETE PREVALENCE	Total	HCC	2022	31
DISCRETE PREVALENCE	Total	Transplant	2022	13
INCIDENCE	Total	HCV+ acute	2022	338
INCIDENCE	Total	HCV+ chronic	2022	252
INCIDENCE	Total	Cirrhosis	2022	72
INCIDENCE	Total	HCC	2022	25
INCIDENCE	Total	Transplant	2022	13
YEARLY MORTALITY	Total	Cirrhosis	2022	20
YEARLY MORTALITY	Total	HCC	2022	18
YEARLY MORTALITY	Total	Transplant	2022	2
YEARLY MORTALITY	Total	HCV related	2022	40
YEARLY MORTALITY	Total	Not related to HCV	2022	287
CUMULATIVE MORTALITY	Total	HCV related	2022	1043
CUMULATIVE MORTALITY	Total	Not related to HCV	2022	8874
YLLs	Total	Cirrhosis	2022	544
YLLs	Total	HCC	2022	479
YLLs	Total	Transplant	2022	56
YLLs	Total	HCV related	2022	1079
YLLs	Total	Not related to HCV	2022	9208
YLDs	Total	HCV+ acute	2022	86
YLDs	Total	HCV+ chronic	2022	1393
YLDs	Total	Cirrhosis	2022	443
YLDs	Total	HCC	2022	20
YLDs	Total	Transplant	2022	8
YLDs	Total	Total	2022	1950
DALYs	Total	HCV+ acute	2022	86
DALYs	Total	HCV+ chronic	2022	1393
DALYs	Total	Cirrhosis	2022	987
DALYs	Total	HCC	2022	499
DALYs	Total	Transplant	2022	64
DALYs	Total	HCV related	2022	3029
OVERLAPPING PREVALENCE	Total	Alive	2023	23041
OVERLAPPING PREVALENCE	Total	HCV+ (incl. treatment)	2023	6455
OVERLAPPING PREVALENCE	Total	HCV+ (excl. treatment)	2023	5582
OVERLAPPING PREVALENCE	Total	HCV treatment (excl. transplant)	2023	872
DISCRETE PREVALENCE	Total	HCV+ chronic	2023	5345
DISCRETE PREVALENCE	Total	Cirrhosis	2023	1495
DISCRETE PREVALENCE	Total	HCC	2023	31
DISCRETE PREVALENCE	Total	Transplant	2023	14
INCIDENCE	Total	HCV+ acute	2023	332
INCIDENCE	Total	HCV+ chronic	2023	248
INCIDENCE	Total	Cirrhosis	2023	70
INCIDENCE	Total	HCC	2023	25
INCIDENCE	Total	Transplant	2023	14
YEARLY MORTALITY	Total	Cirrhosis	2023	20
YEARLY MORTALITY	Total	HCC	2023	17
YEARLY MORTALITY	Total	Transplant	2023	2
YEARLY MORTALITY	Total	HCV related	2023	39
YEARLY MORTALITY	Total	Not related to HCV	2023	293
CUMULATIVE MORTALITY	Total	HCV related	2023	1082
CUMULATIVE MORTALITY	Total	Not related to HCV	2023	9167
YLLs	Total	Cirrhosis	2023	525
YLLs	Total	HCC	2023	461
YLLs	Total	Transplant	2023	56
YLLs	Total	HCV related	2023	1042
YLLs	Total	Not related to HCV	2023	9145
YLDs	Total	HCV+ acute	2023	84
YLDs	Total	HCV+ chronic	2023	1358
YLDs	Total	Cirrhosis	2023	443
YLDs	Total	HCC	2023	20
YLDs	Total	Transplant	2023	9
YLDs	Total	Total	2023	1913
DALYs	Total	HCV+ acute	2023	84
DALYs	Total	HCV+ chronic	2023	1358
DALYs	Total	Cirrhosis	2023	968
DALYs	Total	HCC	2023	481
DALYs	Total	Transplant	2023	65
DALYs	Total	HCV related	2023	2955
OVERLAPPING PREVALENCE	Total	Alive	2024	23110
OVERLAPPING PREVALENCE	Total	HCV+ (incl. treatment)	2024	6315
OVERLAPPING PREVALENCE	Total	HCV+ (excl. treatment)	2024	5437
OVERLAPPING PREVALENCE	Total	HCV treatment (excl. transplant)	2024	879
DISCRETE PREVALENCE	Total	HCV+ chronic	2024	5210
DISCRETE PREVALENCE	Total	Cirrhosis	2024	1491
DISCRETE PREVALENCE	Total	HCC	2024	31
DISCRETE PREVALENCE	Total	Transplant	2024	14
INCIDENCE	Total	HCV+ acute	2024	326
INCIDENCE	Total	HCV+ chronic	2024	243
INCIDENCE	Total	Cirrhosis	2024	68
INCIDENCE	Total	HCC	2024	24
INCIDENCE	Total	Transplant	2024	14
YEARLY MORTALITY	Total	Cirrhosis	2024	19
YEARLY MORTALITY	Total	HCC	2024	17
YEARLY MORTALITY	Total	Transplant	2024	2
YEARLY MORTALITY	Total	HCV related	2024	39
YEARLY MORTALITY	Total	Not related to HCV	2024	300
CUMULATIVE MORTALITY	Total	HCV related	2024	1121
CUMULATIVE MORTALITY	Total	Not related to HCV	2024	9467
YLLs	Total	Cirrhosis	2024	506
YLLs	Total	HCC	2024	442
YLLs	Total	Transplant	2024	56
YLLs	Total	HCV related	2024	1004
YLLs	Total	Not related to HCV	2024	9083
YLDs	Total	HCV+ acute	2024	83
YLDs	Total	HCV+ chronic	2024	1323
YLDs	Total	Cirrhosis	2024	442
YLDs	Total	HCC	2024	19
YLDs	Total	Transplant	2024	9
YLDs	Total	Total	2024	1877
DALYs	Total	HCV+ acute	2024	83
DALYs	Total	HCV+ chronic	2024	1323
DALYs	Total	Cirrhosis	2024	948
DALYs	Total	HCC	2024	461
DALYs	Total	Transplant	2024	65
DALYs	Total	HCV related	2024	2881
OVERLAPPING PREVALENCE	Total	Alive	2025	23172
OVERLAPPING PREVALENCE	Total	HCV+ (incl. treatment)	2025	6180
OVERLAPPING PREVALENCE	Total	HCV+ (excl. treatment)	2025	5295
OVERLAPPING PREVALENCE	Total	HCV treatment (excl. transplant)	2025	884
DISCRETE PREVALENCE	Total	HCV+ chronic	2025	5080
DISCRETE PREVALENCE	Total	Cirrhosis	2025	1484
DISCRETE PREVALENCE	Total	HCC	2025	30
DISCRETE PREVALENCE	Total	Transplant	2025	14
INCIDENCE	Total	HCV+ acute	2025	321
INCIDENCE	Total	HCV+ chronic	2025	239
INCIDENCE	Total	Cirrhosis	2025	66
INCIDENCE	Total	HCC	2025	24
INCIDENCE	Total	Transplant	2025	14
YEARLY MORTALITY	Total	Cirrhosis	2025	19
YEARLY MORTALITY	Total	HCC	2025	17
YEARLY MORTALITY	Total	Transplant	2025	2
YEARLY MORTALITY	Total	HCV related	2025	38
YEARLY MORTALITY	Total	Not related to HCV	2025	307
CUMULATIVE MORTALITY	Total	HCV related	2025	1160
CUMULATIVE MORTALITY	Total	Not related to HCV	2025	9774
YLLs	Total	Cirrhosis	2025	487
YLLs	Total	HCC	2025	422
YLLs	Total	Transplant	2025	56
YLLs	Total	HCV related	2025	965
YLLs	Total	Not related to HCV	2025	9024
YLDs	Total	HCV+ acute	2025	81
YLDs	Total	HCV+ chronic	2025	1290
YLDs	Total	Cirrhosis	2025	441
YLDs	Total	HCC	2025	19
YLDs	Total	Transplant	2025	9
YLDs	Total	Total	2025	1841
DALYs	Total	HCV+ acute	2025	81
DALYs	Total	HCV+ chronic	2025	1290
DALYs	Total	Cirrhosis	2025	928
DALYs	Total	HCC	2025	441
DALYs	Total	Transplant	2025	65
DALYs	Total	HCV related	2025	2806
OVERLAPPING PREVALENCE	Total	Alive	2026	23226
OVERLAPPING PREVALENCE	Total	HCV+ (incl. treatment)	2026	6047
OVERLAPPING PREVALENCE	Total	HCV+ (excl. treatment)	2026	5157
OVERLAPPING PREVALENCE	Total	HCV treatment (excl. transplant)	2026	889
DISCRETE PREVALENCE	Total	HCV+ chronic	2026	4953
DISCRETE PREVALENCE	Total	Cirrhosis	2026	1476
DISCRETE PREVALENCE	Total	HCC	2026	29
DISCRETE PREVALENCE	Total	Transplant	2026	15
INCIDENCE	Total	HCV+ acute	2026	315
INCIDENCE	Total	HCV+ chronic	2026	235
INCIDENCE	Total	Cirrhosis	2026	64
INCIDENCE	Total	HCC	2026	24
INCIDENCE	Total	Transplant	2026	15
YEARLY MORTALITY	Total	Cirrhosis	2026	19
YEARLY MORTALITY	Total	HCC	2026	17
YEARLY MORTALITY	Total	Transplant	2026	2
YEARLY MORTALITY	Total	HCV related	2026	38
YEARLY MORTALITY	Total	Not related to HCV	2026	316
CUMULATIVE MORTALITY	Total	HCV related	2026	1198
CUMULATIVE MORTALITY	Total	Not related to HCV	2026	10090
YLLs	Total	Cirrhosis	2026	467
YLLs	Total	HCC	2026	403
YLLs	Total	Transplant	2026	55
YLLs	Total	HCV related	2026	926
YLLs	Total	Not related to HCV	2026	8966
YLDs	Total	HCV+ acute	2026	80
YLDs	Total	HCV+ chronic	2026	1258
YLDs	Total	Cirrhosis	2026	440
YLDs	Total	HCC	2026	19
YLDs	Total	Transplant	2026	9
YLDs	Total	Total	2026	1806
DALYs	Total	HCV+ acute	2026	80
DALYs	Total	HCV+ chronic	2026	1258
DALYs	Total	Cirrhosis	2026	907
DALYs	Total	HCC	2026	422
DALYs	Total	Transplant	2026	64
DALYs	Total	HCV related	2026	2732
OVERLAPPING PREVALENCE	Total	Alive	2027	23272
[truncated: 6,585 more rows]
