# Supplementary material for: Modelling the burden of hepatitis C infection among people who inject drugs in Norway, 1973–2030
Source: BMC Infect Dis. 2017 Aug 3;17:541. doi: 10.1186/s12879-017-2631-2 (PMC5543437; doi:10.1186/s12879-017-2631-2)
Supplement: Supplementary file 6 — Summary of lower estimates. (CSV 64 kb) [file 12879_2017_2631_MOESM6_ESM.csv]

TYPES	OVERLAPPING PREVALENCE	OVERLAPPING PREVALENCE	OVERLAPPING PREVALENCE	OVERLAPPING PREVALENCE	DISCRETE PREVALENCE	DISCRETE PREVALENCE	DISCRETE PREVALENCE	DISCRETE PREVALENCE	INCIDENCE	INCIDENCE	INCIDENCE	INCIDENCE	INCIDENCE	YEARLY MORTALITY	YEARLY MORTALITY	YEARLY MORTALITY	YEARLY MORTALITY	YEARLY MORTALITY	CUMULATIVE MORTALITY	CUMULATIVE MORTALITY	YLLs	YLLs	YLLs	YLLs	YLLs	YLDs	YLDs	YLDs	YLDs	YLDs	YLDs	DALYs	DALYs	DALYs	DALYs	DALYs	DALYs
prettyName	Alive	HCV+ (incl. treatment)	HCV+ (excl. treatment)	HCV treatment (excl. transplant)	HCV+ chronic	Cirrhosis	HCC	Transplant	HCV+ acute	HCV+ chronic	Cirrhosis	HCC	Transplant	Cirrhosis	HCC	Transplant	HCV related	Not related to HCV	HCV related	Not related to HCV	Cirrhosis	HCC	Transplant	HCV related	Not related to HCV	HCV+ acute	HCV+ chronic	Cirrhosis	HCC	Transplant	Total	HCV+ acute	HCV+ chronic	Cirrhosis	HCC	Transplant	HCV related
Total_1973	703	378	375	1	180	0	0	0	183	105	0	0	0	0	0	0	0	9	0	9	0	0	0	0	530	46	46	0	0	0	96	46	46	0	0	0	96
Total_1974	1016	538	530	4	310	0	0	0	211	130	0	0	0	0	0	0	0	14	0	26	0	0	0	0	827	54	79	0	0	0	137	54	79	0	0	0	138
Total_1975	1364	724	711	9	454	3	0	0	249	149	1	0	0	0	0	0	0	20	0	52	0	0	0	0	1182	63	115	1	0	0	185	63	115	1	0	0	186
Total_1976	1737	934	912	15	612	7	0	0	288	175	2	0	0	0	0	0	0	25	0	84	0	0	0	0	1505	73	155	3	0	0	239	73	155	3	0	0	240
Total_1977	2142	1164	1133	22	800	12	0	0	322	200	4	0	0	0	0	0	0	31	0	123	0	0	0	0	1804	82	203	5	0	0	298	82	203	5	0	0	300
Total_1978	2577	1399	1360	31	1003	21	0	0	354	227	6	0	0	0	0	0	0	38	0	169	0	0	0	0	2203	90	255	8	0	0	361	90	255	8	0	0	362
Total_1979	3040	1657	1608	40	1206	31	0	0	381	250	7	0	0	0	0	0	0	44	0	223	0	0	0	0	2494	97	306	12	0	0	428	97	306	12	0	0	436
Total_1980	3522	1920	1855	51	1435	42	0	0	410	272	11	0	0	0	0	0	0	49	1	282	0	0	0	0	2782	104	364	15	0	0	496	104	364	17	0	0	513
Total_1981	4018	2177	2101	61	1657	56	0	0	429	291	13	0	0	0	0	0	0	55	2	352	0	0	0	0	3130	109	421	20	0	0	564	109	421	23	0	0	600
Total_1982	4465	2411	2322	74	1895	72	0	0	422	303	16	0	0	0	0	0	0	61	3	425	0	0	0	0	3434	107	481	26	0	0	625	107	481	29	0	0	661
Total_1983	4913	2642	2541	87	2104	90	0	0	423	299	18	0	0	0	0	0	0	66	6	502	0	0	0	0	3718	107	534	32	0	0	689	107	534	37	0	0	745
Total_1984	5458	2882	2764	97	2311	112	0	0	443	301	21	0	0	0	0	0	1	71	8	587	0	0	0	48	3952	113	587	39	0	0	752	113	587	49	1	0	833
Total_1985	6051	3125	2993	110	2511	133	1	0	461	313	22	0	0	0	0	0	1	80	11	683	0	0	0	50	4456	117	638	47	1	0	820	117	638	57	1	0	902
Total_1986	6592	3343	3201	121	2722	157	1	0	442	328	25	0	0	1	0	0	2	84	16	783	43	0	0	91	4635	112	691	54	1	0	878	112	691	107	1	0	1007
Total_1987	7108	3514	3350	135	2897	182	1	0	426	313	28	0	0	1	0	0	2	89	22	892	44	0	0	111	4853	108	736	62	1	0	928	108	736	115	2	0	1095
Total_1988	7616	3753	3590	146	3053	207	2	0	489	306	30	1	0	1	0	0	3	95	28	1001	53	0	0	141	5146	124	775	70	1	0	993	124	775	139	3	0	1189
Total_1989	8128	3900	3726	158	3260	233	2	0	413	349	31	1	0	1	0	0	3	102	35	1118	53	0	0	157	5388	105	828	78	1	0	1039	105	828	148	4	0	1260
Total_1990	8746	4230	4029	170	3401	265	3	0	574	294	35	1	0	2	0	0	5	107	43	1242	89	0	0	202	5702	146	864	88	2	0	1126	146	864	188	8	0	1390
Total_1991	9356	4530	4324	182	3649	292	3	0	607	406	37	2	0	2	1	0	5	114	52	1379	91	44	0	240	5979	154	927	97	2	0	1208	154	927	206	48	0	1515
Total_1992	9977	4923	4697	195	3907	320	4	0	723	433	39	2	0	3	1	0	6	120	62	1514	128	45	0	271	6317	184	992	107	3	0	1311	184	992	256	50	0	1652
Total_1993	10601	5136	4906	209	4230	354	5	0	605	519	43	2	0	3	1	0	7	128	73	1663	139	51	0	311	6625	154	1074	118	3	0	1372	154	1074	275	58	0	1764
Total_1994	11254	5518	5272	231	4456	389	5	0	724	428	47	3	0	3	2	0	8	136	85	1817	151	83	0	371	7049	184	1132	129	3	0	1477	184	1132	302	87	0	1913
Total_1995	12031	5838	5570	246	4750	424	6	0	729	516	49	3	0	4	2	0	9	148	99	1982	172	88	0	383	7558	185	1206	140	4	0	1562	185	1206	335	96	0	2025
Total_1996	12823	6091	5790	261	5060	465	7	0	635	522	54	4	0	4	3	0	9	156	112	2162	178	109	0	405	7960	161	1285	152	4	0	1633	161	1285	360	115	0	2118
Total_1997	13770	6475	6164	278	5266	510	8	0	802	455	56	4	0	5	3	0	11	168	130	2349	225	128	0	485	8576	204	1338	167	5	0	1740	204	1338	421	138	0	2311
Total_1998	14697	6778	6447	295	5573	549	9	0	745	574	60	5	0	6	4	0	12	180	148	2557	245	156	0	505	9131	189	1416	179	6	0	1820	189	1416	460	166	0	2433
Total_1999	15800	7077	6730	314	5831	596	10	0	759	530	60	5	0	6	4	0	13	196	167	2774	246	139	0	555	9828	193	1481	195	6	0	1907	193	1481	465	148	0	2551
Total_2000	17069	7292	6935	333	6066	635	11	0	713	541	66	6	0	7	4	0	15	213	189	3010	304	177	0	613	10654	181	1541	205	7	0	1970	181	1541	540	184	0	2674
Total_2001	18303	7609	7232	349	6263	681	12	0	801	512	69	7	0	7	5	0	16	230	211	3264	283	166	0	642	11459	203	1591	220	8	0	2059	203	1591	532	180	0	2788
Total_2002	18877	7767	7379	359	6535	728	13	0	695	571	72	7	0	8	6	0	18	229	235	3521	329	229	0	715	11333	177	1660	234	8	0	2118	177	1660	590	240	0	2915
Total_2003	19329	7800	7379	380	6712	779	14	0	509	492	75	8	0	9	6	0	19	226	258	3770	349	218	0	735	11048	129	1705	250	9	0	2123	129	1705	630	232	0	2982
Total_2004	19628	7979	7520	422	6732	833	15	0	656	361	77	8	0	9	6	0	19	226	285	4017	375	242	0	755	10738	167	1710	265	9	0	2190	167	1710	668	255	0	3074
Total_2005	19899	7985	7495	451	6831	881	16	0	538	467	79	9	0	10	7	0	21	222	314	4270	382	256	0	811	10377	137	1735	280	10	0	2199	137	1735	690	271	0	3142
Total_2006	20126	8037	7527	491	6859	922	16	0	563	383	79	10	0	10	8	0	22	221	344	4514	385	271	0	825	10132	143	1742	290	10	0	2218	143	1742	714	285	0	3149
Total_2007	20388	7810	7239	520	6867	966	17	0	304	399	79	10	0	10	8	0	23	218	375	4760	397	276	0	839	9910	77	1744	300	11	0	2165	77	1744	734	288	1	3112
Total_2008	20602	7774	7177	550	6679	1003	18	0	442	213	79	11	0	11	8	0	23	219	407	4997	415	290	0	859	9710	112	1696	309	11	0	2167	112	1696	747	308	1	3168
Total_2009	20835	7744	7127	564	6621	1033	18	1	487	314	76	12	1	11	9	0	24	221	437	5238	403	317	0	878	9529	124	1682	318	11	1	2169	124	1682	756	331	1	3180
Total_2010	21013	7677	7023	585	6554	1062	19	1	461	351	76	12	1	11	9	0	25	221	469	5490	408	298	0	871	9347	117	1665	325	12	1	2157	117	1665	760	316	1	3165
Total_2011	21147	7500	6828	614	6467	1096	20	1	365	328	75	13	1	11	9	0	26	218	503	5729	395	314	0	902	9142	93	1643	334	13	1	2118	93	1643	758	332	1	3158
Total_2012	21247	7360	6652	633	6332	1119	20	1	358	258	73	13	1	11	9	0	26	219	537	5967	384	306	0	894	9033	91	1608	337	13	1	2090	91	1608	756	322	1	3132
Total_2013	21361	7176	6452	642	6174	1146	20	1	346	255	71	13	1	11	9	0	26	219	570	6221	377	287	0	888	8803	88	1568	343	13	1	2045	88	1568	749	302	1	3039
Total_2014	21472	7031	6303	654	6038	1157	20	2	336	245	69	14	2	11	9	0	26	225	603	6466	376	300	0	875	8753	85	1534	347	13	1	2013	85	1534	766	316	1	2977
Total_2015	21591	6901	6150	669	5894	1163	19	2	330	239	66	14	2	12	10	0	27	224	639	6715	368	308	0	848	8567	84	1497	350	12	1	1982	84	1497	761	325	1	2950
Total_2016	21661	6743	5973	680	5738	1188	20	2	323	235	65	14	2	11	10	0	27	226	672	6974	358	294	0	839	8432	82	1457	355	13	1	1944	82	1457	750	312	1	2899
Total_2017	21746	6566	5819	692	5581	1198	20	2	316	229	63	15	2	12	10	0	27	231	712	7229	348	298	0	835	8458	80	1418	359	13	1	1905	80	1418	759	320	2	2871
Total_2018	21881	6432	5653	702	5446	1201	21	2	314	226	61	15	2	11	10	0	27	232	746	7487	330	283	0	816	8254	80	1383	359	13	1	1873	80	1383	733	301	2	2814
Total_2019	21967	6267	5480	705	5269	1184	20	2	304	222	59	14	2	11	10	0	27	237	781	7752	312	281	0	797	8232	77	1338	359	13	1	1832	77	1338	718	301	2	2740
Total_2020	22078	6117	5322	724	5123	1183	19	2	301	217	58	14	2	11	9	0	26	241	815	8014	310	249	0	740	8179	76	1301	357	12	1	1793	76	1301	716	272	2	2656
Total_2021	22158	5952	5148	722	4963	1175	19	3	293	209	55	15	3	11	10	0	26	245	853	8290	310	262	0	724	8093	74	1261	355	12	2	1754	74	1261	712	278	3	2619
Total_2022	22246	5825	5009	733	4807	1153	19	3	289	208	53	14	3	11	10	0	27	251	886	8556	300	248	0	700	8066	73	1221	353	12	2	1713	73	1221	692	263	3	2552
Total_2023	22307	5650	4835	735	4682	1143	19	3	279	207	52	14	3	12	9	0	27	259	922	8840	294	230	0	685	8047	71	1189	348	12	2	1677	71	1189	691	252	3	2465
Total_2024	22343	5523	4713	744	4529	1134	18	3	279	198	50	14	3	11	9	0	26	267	958	9132	265	222	0	650	7970	71	1150	348	11	2	1640	71	1150	660	238	3	2399
Total_2025	22414	5393	4591	744	4422	1106	18	3	267	198	49	14	3	11	9	0	26	270	991	9428	263	211	0	625	7857	68	1123	344	11	2	1601	68	1123	632	227	3	2364
Total_2026	22469	5281	4438	752	4308	1099	18	3	260	191	45	14	3	11	9	0	26	279	1028	9725	249	190	0	592	7863	66	1094	336	11	2	1573	66	1094	652	207	3	2275
Total_2027	22485	5160	4307	750	4181	1090	17	3	258	185	47	13	3	11	8	0	25	285	1061	10037	244	176	0	581	7769	66	1062	336	11	2	1541	66	1062	622	197	3	2217
Total_2028	22512	5028	4212	753	4073	1061	17	3	253	182	44	13	3	10	8	0	26	295	1094	10346	225	174	0	554	7721	64	1035	333	11	2	1509	64	1035	616	191	3	2174
Total_2029	22542	4893	4073	749	3940	1039	16	4	247	181	42	13	4	10	8	0	24	305	1123	10671	210	165	0	504	7583	63	1001	331	10	3	1472	63	1001	580	177	3	2089
Total_2030	22584	4801	3968	747	3839	1017	16	4	240	176	41	13	4	10	8	0	24	311	1151	11014	202	158	0	504	7553	61	975	328	10	3	1440	61	975	572	173	3	2038
PWID_1973	572	352	349	0	156	0	0	0	183	92	0	0	0	0	0	0	0	9	0	9	0	0	0	0	530	46	40	0	0	0	90	46	40	0	0	0	90
PWID_1974	805	476	469	2	249	0	0	0	211	112	0	0	0	0	0	0	0	14	0	26	0	0	0	0	826	54	63	0	0	0	121	54	63	0	0	0	121
PWID_1975	1045	611	601	5	345	1	0	0	249	128	0	0	0	0	0	0	0	20	0	52	0	0	0	0	1177	63	88	0	0	0	156	63	88	0	0	0	156
PWID_1976	1295	760	746	9	447	4	0	0	288	151	1	0	0	0	0	0	0	25	0	84	0	0	0	0	1504	73	114	2	0	0	194	73	114	2	0	0	195
PWID_1977	1548	918	898	13	563	7	0	0	322	173	2	0	0	0	0	0	0	30	0	122	0	0	0	0	1778	82	143	3	0	0	235	82	143	3	0	0	236
PWID_1978	1804	1077	1051	18	687	10	0	0	354	196	3	0	0	0	0	0	0	37	0	168	0	0	0	0	2164	90	174	4	0	0	276	90	174	4	0	0	277
PWID_1979	2074	1238	1205	23	811	16	0	0	381	217	4	0	0	0	0	0	0	43	0	221	0	0	0	0	2456	97	206	6	0	0	317	97	206	6	0	0	320
PWID_1980	2351	1395	1357	27	931	20	0	0	410	234	5	0	0	0	0	0	0	48	0	280	0	0	0	0	2734	104	236	8	0	0	359	104	236	8	0	0	365
PWID_1981	2631	1541	1502	33	1059	27	0	0	429	251	6	0	0	0	0	0	0	54	0	347	0	0	0	0	3083	109	269	10	0	0	398	109	269	10	0	0	408
PWID_1982	2824	1673	1625	39	1184	34	0	0	422	260	8	0	0	0	0	0	0	60	1	421	0	0	0	0	3376	107	301	13	0	0	432	107	301	14	0	0	443
PWID_1983	3017	1785	1726	46	1289	42	0	0	423	259	9	0	0	0	0	0	0	66	2	497	0	0	0	0	3690	107	327	15	0	0	463	107	327	17	0	0	478
PWID_1984	3293	1899	1838	51	1378	52	0	0	443	257	10	0	0	0	0	0	0	69	4	580	0	0	0	0	3888	113	350	18	0	0	493	113	350	20	0	0	513
PWID_1985	3616	2031	1961	56	1471	60	0	0	461	270	11	0	0	0	0	0	0	78	5	673	0	0	0	0	4371	117	374	21	0	0	528	117	374	24	0	0	548
PWID_1986	3847	2117	2040	62	1579	70	0	0	442	283	11	0	0	0	0	0	0	82	7	773	0	0	0	0	4505	112	401	25	0	0	551	112	401	28	0	0	585
PWID_1987	4047	2182	2096	68	1650	78	0	0	426	270	13	0	0	0	0	0	0	87	9	877	0	0	0	0	4771	108	419	28	0	0	568	108	419	33	0	0	613
PWID_1988	4257	2308	2219	71	1702	88	0	0	489	263	13	0	0	0	0	0	1	92	12	985	0	0	0	37	5042	124	432	31	0	0	604	124	432	37	1	0	664
PWID_1989	4467	2328	2239	75	1793	99	0	0	413	299	14	0	0	0	0	0	1	99	15	1101	0	0	0	43	5264	105	455	34	0	0	613	105	455	41	1	0	682
PWID_1990	4747	2545	2449	82	1837	108	0	0	574	253	16	0	0	0	0	0	1	104	18	1218	0	0	0	47	5584	146	467	38	0	0	667	146	467	46	1	0	758
PWID_1991	5032	2722	2624	85	1977	118	1	0	607	349	15	0	0	0	0	0	1	110	23	1351	0	0	0	52	5823	154	502	41	1	0	713	154	502	54	1	0	823
PWID_1992	5329	2997	2893	90	2117	129	1	0	723	373	17	0	0	0	0	0	1	117	27	1485	0	0	0	54	6147	184	538	45	1	0	788	184	538	59	1	0	891
PWID_1993	5588	3061	2947	98	2305	140	1	0	605	445	19	0	0	1	0	0	2	123	32	1628	32	0	0	92	6445	154	585	48	1	0	805	154	585	87	1	0	944
PWID_1994	5884	3286	3168	109	2388	154	1	0	724	369	21	0	0	1	0	0	2	132	38	1778	42	0	0	93	6853	184	607	54	1	0	866	184	607	105	2	0	1013
PWID_1995	6279	3471	3343	114	2551	169	1	0	729	448	22	0	0	1	0	0	2	142	43	1938	43	0	0	96	7341	185	648	59	1	0	914	185	648	111	2	0	1074
PWID_1996	6629	3515	3381	123	2706	182	1	0	635	449	23	0	0	1	0	0	3	149	50	2109	42	0	0	117	7695	161	687	62	1	0	927	161	687	116	3	0	1099
PWID_1997	7141	3784	3630	131	2764	200	2	0	802	390	25	1	0	1	0	0	3	161	56	2289	44	0	0	129	8316	204	702	69	1	0	999	204	702	126	3	0	1174
PWID_1998	7578	3902	3744	135	2947	215	2	0	745	498	27	1	0	1	0	0	3	172	62	2489	45	0	0	146	8771	189	749	73	1	0	1031	189	749	134	4	0	1221
PWID_1999	8181	4042	3879	143	3048	228	2	0	759	456	28	1	0	1	0	0	4	188	70	2698	46	0	0	155	9464	193	774	79	1	0	1070	193	774	141	4	0	1283
PWID_2000	8816	4110	3933	153	3156	245	3	0	713	465	29	1	0	2	1	0	4	204	80	2926	74	31	0	178	10329	181	802	83	2	0	1091	181	802	174	37	0	1331
PWID_2001	9423	4257	4090	158	3222	264	3	0	801	439	30	1	0	2	1	0	5	220	88	3171	83	32	0	201	11065	203	818	89	2	0	1132	203	818	183	36	0	1387
PWID_2002	9430	4282	4098	165	3336	280	3	0	695	490	31	2	0	2	1	0	5	218	98	3412	80	38	0	219	10844	177	847	94	2	0	1140	177	847	189	42	0	1423
PWID_2003	9343	4137	3946	169	3379	295	4	0	509	426	33	1	0	2	1	0	5	214	107	3650	89	41	0	206	10569	129	858	97	3	0	1106	129	858	204	46	0	1389
PWID_2004	9160	4222	4010	186	3310	310	4	0	656	312	34	2	0	2	1	0	6	212	117	3881	97	41	0	229	10229	167	841	103	3	0	1133	167	841	212	46	0	1420
PWID_2005	9032	4134	3919	197	3336	327	4	0	538	404	32	2	0	3	2	0	7	206	129	4116	106	53	0	258	9795	137	847	108	3	0	1112	137	847	230	58	0	1425
PWID_2006	8894	4113	3880	210	3281	335	5	0	563	329	34	2	0	3	2	0	6	203	140	4348	111	63	0	258	9511	143	833	110	3	0	1109	143	833	238	68	0	1419
PWID_2007	8770	3824	3581	221	3252	352	4	0	304	345	32	2	0	3	2	0	7	200	152	4571	106	58	0	247	9294	77	826	113	3	0	1037	77	826	239	63	0	1347
PWID_2008	8721	3780	3521	230	3057	364	5	0	442	184	32	2	0	3	2	0	7	199	163	4792	102	63	0	270	9028	112	776	115	3	0	1031	112	776	235	67	0	1358
PWID_2009	8655	3739	3486	231	2968	370	5	0	487	270	30	2	0	3	2	0	7	198	177	5006	102	76	0	275	8792	124	754	117	3	0	1022	124	754	238	82	0	1370
PWID_2010	8580	3684	3415	239	2943	381	6	0	461	300	29	3	0	3	2	0	8	197	190	5235	100	64	0	271	8560	117	748	120	4	0	1007	117	748	238	72	0	1333
PWID_2011	8462	3515	3254	247	2890	389	5	0	365	283	28	3	0	3	2	0	7	195	202	5451	97	79	0	258	8381	93	734	122	3	0	968	93	734	234	83	0	1303
PWID_2012	8350	3423	3127	252	2791	391	6	0	358	223	28	3	0	3	2	0	7	193	214	5669	94	62	0	258	8167	91	709	121	4	0	947	91	709	229	69	0	1267
PWID_2013	8279	3295	3002	252	2680	393	6	0	346	219	26	3	0	3	2	0	7	189	227	5881	90	61	0	238	7912	88	681	121	4	0	912	88	681	229	69	0	1206
PWID_2014	8202	3192	2906	256	2590	399	6	0	336	210	25	3	0	2	2	0	7	191	238	6096	74	68	0	234	7807	85	658	122	4	0	888	85	658	212	74	0	1181
PWID_2015	8128	3107	2797	262	2497	399	6	0	330	207	24	3	0	3	2	0	7	190	249	6313	86	72	0	235	7640	84	634	122	4	0	869	84	634	232	78	0	1177
PWID_2016	8080	2999	2687	260	2408	400	6	0	323	202	24	3	0	2	2	0	7	189	263	6529	69	68	0	227	7421	82	612	121	4	0	840	82	612	206	76	0	1117
PWID_2017	8043	2901	2596	263	2328	402	6	0	316	196	22	3	0	2	2	0	7	191	276	6745	68	67	0	229	7442	80	591	123	4	0	816	80	591	217	75	0	1108
PWID_2018	8000	2836	2526	270	2257	400	6	0	314	194	22	3	0	2	3	0	7	189	288	6963	62	69	0	223	7225	80	573	122	4	0	798	80	573	202	75	0	1086
PWID_2019	7959	2731	2420	260	2169	400	6	0	304	192	21	3	0	2	3	0	7	189	301	7172	61	74	0	225	7108	77	551	120	4	0	774	77	551	202	79	0	1047
PWID_2020	7927	2663	2350	268	2093	394	6	0	301	186	20	3	0	2	2	0	7	190	313	7384	63	56	0	200	7028	76	532	120	4	0	755	76	532	206	62	0	1022
PWID_2021	7889	2570	2275	265	2024	389	6	0	293	182	18	3	0	2	2	0	6	191	325	7590	60	58	0	172	6869	74	514	118	4	0	731	74	514	198	67	0	976
PWID_2022	7852	2495	2192	270	1958	390	6	0	289	179	18	3	0	2	2	0	7	189	336	7791	49	58	0	187	6725	73	497	118	4	0	710	73	497	186	65	0	968
PWID_2023	7791	2421	2121	267	1902	382	5	0	279	177	17	2	0	2	2	0	7	191	349	8009	53	53	0	181	6693	71	483	116	3	0	687	71	483	185	60	0	936
PWID_2024	7748	2355	2049	267	1837	377	6	0	279	171	17	3	0	2	2	0	7	194	359	8231	47	55	0	172	6595	71	467	115	4	0	670	71	467	181	62	0	904
PWID_2025	7718	2286	1977	266	1768	366	5	0	267	172	16	2	0	2	2	0	6	191	373	8441	42	44	0	152	6454	68	449	112	3	0	652	68	449	175	50	0	871
PWID_2026	7683	2232	1921	266	1722	359	5	0	260	166	15	2	0	2	2	0	6	194	383	8657	37	42	0	142	6355	66	437	110	3	0	637	66	437	168	51	0	843
PWID_2027	7632	2141	1857	269	1662	352	5	0	258	160	15	2	0	1	2	0	6	194	396	8882	31	34	0	131	6245	66	422	107	3	0	614	66	422	163	42	0	810
PWID_2028	7594	2081	1781	265	1606	347	5	0	253	157	14	3	0	2	2	0	6	195	404	9104	34	34	0	130	6184	64	408	106	3	0	597	64	408	160	40	0	787
PWID_2029	7542	2026	1735	262	1549	335	5	0	247	154	13	2	0	2	2	0	5	196	415	9317	31	32	0	122	6037	63	393	104	3	0	580	63	393	152	38	0	765
PWID_2030	7500	1983	1682	259	1501	329	4	0	240	153	13	2	0	1	2	0	5	198	424	9549	26	30	0	94	5976	61	381	102	3	0	568	61	381	145	36	0	729
Former-PWID-Will-Relapse_1973	109	15	15	0	15	0	0	0	NA	7	0	0	0	0	0	0	0	0	0	0	0	0	0	0	0	0	4	0	0	0	4	0	4	0	0	0	4
Former-PWID-Will-Relapse_1974	167	43	42	0	43	0	0	0	NA	10	0	0	0	0	0	0	0	0	0	0	0	0	0	0	0	0	11	0	0	0	11	0	11	0	0	0	11
Former-PWID-Will-Relapse_1975	249	80	77	1	78	0	0	0	NA	12	0	0	0	0	0	0	0	0	0	0	0	0	0	0	0	0	20	0	0	0	20	0	20	0	0	0	20
Former-PWID-Will-Relapse_1976	344	124	119	2	121	1	0	0	NA	14	0	0	0	0	0	0	0	0	0	0	0	0	0	0	0	0	31	0	0	0	32	0	31	0	0	0	32
Former-PWID-Will-Relapse_1977	457	181	173	4	175	2	0	0	NA	18	0	0	0	0	0	0	0	0	0	0	0	0	0	0	0	0	44	1	0	0	47	0	44	1	0	0	47
Former-PWID-Will-Relapse_1978	588	246	233	6	237	4	0	0	NA	20	0	0	0	0	0	0	0	0	0	0	0	0	0	0	0	0	60	2	0	0	64	0	60	2	0	0	64
Former-PWID-Will-Relapse_1979	729	316	300	9	302	8	0	0	NA	22	1	0	0	0	0	0	0	0	0	0	0	0	0	0	0	0	77	3	0	0	82	0	77	3	0	0	83
Former-PWID-Will-Relapse_1980	885	392	373	12	374	12	0	0	NA	25	2	0	0	0	0	0	0	0	0	0	0	0	0	0	0	0	95	4	0	0	103	0	95	4	0	0	104
Former-PWID-Will-Relapse_1981	1051	470	446	17	450	17	0	0	NA	27	2	0	0	0	0	0	0	0	0	0	0	0	0	0	0	0	114	6	0	0	123	0	114	6	0	0	125
Former-PWID-Will-Relapse_1982	1233	557	525	20	531	24	0	0	NA	28	3	0	0	0	0	0	0	0	0	1	0	0	0	0	0	0	135	8	0	0	146	0	135	9	0	0	151
Former-PWID-Will-Relapse_1983	1410	642	605	25	611	31	0	0	NA	26	4	0	0	0	0	0	0	0	1	1	0	0	0	0	0	0	155	11	0	0	170	0	155	11	0	0	174
Former-PWID-Will-Relapse_1984	1598	725	687	29	686	38	0	0	NA	27	5	0	0	0	0	0	0	0	1	2	0	0	0	0	0	0	174	13	0	0	192	0	174	14	0	0	200
Former-PWID-Will-Relapse_1985	1801	808	769	33	766	48	0	0	NA	29	6	0	0	0	0	0	0	0	2	3	0	0	0	0	0	0	195	16	0	0	215	0	195	18	0	0	224
Former-PWID-Will-Relapse_1986	2002	897	846	39	844	55	0	0	NA	30	6	0	0	0	0	0	0	0	4	4	0	0	0	0	0	0	214	18	0	0	239	0	214	21	0	0	252
Former-PWID-Will-Relapse_1987	2210	973	919	43	917	67	0	0	NA	28	7	0	0	0	0	0	0	0	6	5	0	0	0	0	0	0	233	22	0	0	260	0	233	25	0	0	285
Former-PWID-Will-Relapse_1988	2409	1042	986	47	977	76	0	0	NA	26	8	0	0	0	0	0	0	0	8	7	0	0	0	0	0	0	248	24	0	0	281	0	248	28	0	0	313
Former-PWID-Will-Relapse_1989	2627	1126	1062	51	1051	84	0	0	NA	33	9	0	0	0	0	0	0	0	10	8	0	0	0	0	0	0	267	27	0	0	304	0	267	32	1	0	335
Former-PWID-Will-Relapse_1990	2820	1193	1126	54	1112	97	0	0	NA	27	9	0	0	0	0	0	0	0	12	10	0	0	0	0	0	0	282	32	0	0	323	0	282	38	1	0	374
Former-PWID-Will-Relapse_1991	3035	1278	1203	59	1190	109	0	0	NA	38	11	0	0	0	0	0	1	0	15	12	0	0	0	43	0	0	302	35	0	0	347	0	302	43	1	0	415
Former-PWID-Will-Relapse_1992	3238	1369	1289	64	1274	122	1	0	NA	41	10	0	0	0	0	0	1	0	19	14	0	0	0	45	0	0	324	39	1	0	372	0	324	49	1	0	441
Former-PWID-Will-Relapse_1993	3459	1460	1377	69	1358	134	1	0	NA	50	12	0	0	0	0	0	1	0	23	17	0	0	0	48	0	0	345	43	1	0	397	0	345	53	1	0	484
Former-PWID-Will-Relapse_1994	3679	1566	1475	76	1451	149	1	0	NA	41	13	0	0	0	0	0	2	1	27	20	0	0	0	75	34	0	369	48	1	0	426	0	369	65	2	0	526
Former-PWID-Will-Relapse_1995	3922	1661	1565	81	1540	162	1	0	NA	50	14	0	0	0	0	0	2	1	32	23	0	0	0	79	34	0	391	52	1	0	454	0	391	69	2	0	570
Former-PWID-Will-Relapse_1996	4189	1765	1667	88	1645	173	2	0	NA	50	15	0	0	1	0	0	2	1	38	27	32	0	0	92	37	0	418	56	1	0	484	0	418	94	3	0	618
Former-PWID-Will-Relapse_1997	4474	1874	1760	93	1730	189	2	0	NA	44	16	0	0	1	0	0	3	1	43	31	33	0	0	110	39	0	439	61	1	0	512	0	439	103	4	0	659
Former-PWID-Will-Relapse_1998	4775	1982	1863	97	1831	208	2	0	NA	57	18	1	0	1	0	0	3	2	50	36	39	0	0	126	60	0	465	67	1	0	545	0	465	115	4	0	708
Former-PWID-Will-Relapse_1999	5109	2089	1970	105	1935	224	2	0	NA	52	18	1	0	1	1	0	3	1	57	41	37	28	0	127	52	0	491	71	1	0	574	0	491	123	31	0	744
Former-PWID-Will-Relapse_2000	5501	2195	2067	113	2023	239	3	0	NA	53	20	1	0	1	1	0	4	2	63	47	49	29	0	148	74	0	514	75	2	0	602	0	514	136	32	0	797
Former-PWID-Will-Relapse_2001	5917	2289	2151	118	2105	256	3	0	NA	50	21	2	0	1	0	0	4	2	73	53	51	0	0	155	77	0	535	80	2	0	631	0	535	149	7	0	830
Former-PWID-Will-Relapse_2002	6270	2387	2250	124	2200	271	3	0	NA	55	22	2	0	2	1	0	5	3	83	60	68	37	0	179	114	0	559	85	2	0	661	0	559	162	42	0	883
Former-PWID-Will-Relapse_2003	6586	2478	2326	129	2274	290	4	0	NA	47	23	2	0	2	1	0	5	3	91	67	66	38	0	191	116	0	578	91	3	0	684	0	578	164	43	0	936
Former-PWID-Will-Relapse_2004	6830	2535	2375	145	2324	310	4	0	NA	34	24	2	0	2	1	0	6	4	102	76	76	38	0	217	151	0	590	97	3	0	705	0	590	188	44	0	976
Former-PWID-Will-Relapse_2005	7026	2575	2405	161	2359	329	4	0	NA	45	24	2	0	2	1	0	6	4	112	83	85	42	0	222	163	0	599	102	3	0	718	0	599	203	48	0	994
Former-PWID-Will-Relapse_2006	7203	2626	2428	173	2400	343	4	0	NA	37	24	2	0	2	1	0	6	5	123	92	82	50	0	219	179	0	610	106	3	0	734	0	610	199	56	0	1000
Former-PWID-Will-Relapse_2007	7361	2643	2441	183	2411	360	4	0	NA	38	26	2	0	2	1	0	6	5	132	104	82	45	0	220	171	0	612	111	3	0	742	0	612	205	50	0	1015
Former-PWID-Will-Relapse_2008	7458	2634	2415	198	2402	374	4	0	NA	19	25	3	0	2	2	0	6	6	145	114	83	51	0	238	199	0	610	113	3	0	742	0	610	211	55	0	1038
Former-PWID-Will-Relapse_2009	7533	2601	2365	202	2360	384	5	0	NA	29	24	3	0	2	2	0	6	6	158	127	74	58	0	221	215	0	599	116	3	0	737	0	599	211	63	0	1017
Former-PWID-Will-Relapse_2010	7593	2578	2331	210	2339	396	5	0	NA	33	24	3	0	2	2	0	7	7	169	139	83	59	0	239	233	0	594	118	3	0	732	0	594	218	65	0	1035
Former-PWID-Will-Relapse_2011	7644	2552	2289	219	2306	404	5	0	NA	31	24	3	0	3	2	0	7	7	181	152	90	60	0	250	242	0	586	120	3	0	727	0	586	224	66	0	1033
Former-PWID-Will-Relapse_2012	7677	2495	2232	227	2249	414	5	0	NA	23	23	3	0	3	2	0	8	8	194	167	79	58	0	258	258	0	571	123	3	0	717	0	571	221	64	0	1030
Former-PWID-Will-Relapse_2013	7701	2434	2175	227	2189	420	5	0	NA	23	23	3	0	3	2	0	7	9	207	182	89	63	0	239	280	0	556	124	3	0	705	0	556	233	68	0	1001
Former-PWID-Will-Relapse_2014	7695	2390	2124	234	2142	418	5	0	NA	22	21	4	0	3	2	0	7	10	218	198	82	46	0	233	289	0	544	122	3	0	692	0	544	229	52	0	983
Former-PWID-Will-Relapse_2015	7681	2331	2056	235	2093	420	5	0	NA	21	20	3	0	3	2	0	7	11	232	215	84	51	0	231	306	0	532	124	3	0	681	0	532	227	58	0	973
Former-PWID-Will-Relapse_2016	7675	2266	2002	241	2025	420	4	0	NA	21	21	3	0	3	2	0	7	12	246	233	82	47	0	225	317	0	514	124	3	0	662	0	514	227	52	0	935
Former-PWID-Will-Relapse_2017	7649	2210	1933	243	1971	422	5	0	NA	20	20	3	0	2	2	0	7	13	256	253	71	52	0	209	329	0	501	124	3	0	650	0	501	217	60	1	917
Former-PWID-Will-Relapse_2018	7632	2140	1863	240	1904	424	5	0	NA	20	18	3	0	3	2	0	7	14	269	273	77	43	0	231	353	0	484	125	3	0	628	0	484	215	48	1	923
Former-PWID-Will-Relapse_2019	7602	2079	1792	246	1839	419	4	1	NA	19	18	3	1	2	2	0	7	15	279	296	62	41	0	210	366	0	467	123	3	1	613	0	467	211	47	1	875
Former-PWID-Will-Relapse_2020	7590	2002	1721	246	1773	417	4	0	NA	19	17	3	0	2	1	0	7	17	291	322	63	33	0	201	392	0	450	124	3	0	593	0	450	205	39	1	836
Former-PWID-Will-Relapse_2021	7565	1942	1653	247	1701	413	4	0	NA	19	16	3	0	2	2	0	7	18	302	344	59	39	0	197	396	0	432	121	3	0	576	0	432	201	46	1	828
Former-PWID-Will-Relapse_2022	7527	1874	1586	245	1632	405	4	1	NA	18	16	3	1	2	2	0	7	19	314	374	61	42	0	182	410	0	415	121	3	1	561	0	415	200	47	1	806
Former-PWID-Will-Relapse_2023	7485	1813	1533	252	1579	396	4	1	NA	18	15	4	1	3	2	0	7	20	324	404	63	30	0	167	427	0	401	119	3	1	546	0	401	197	36	1	775
Former-PWID-Will-Relapse_2024	7442	1755	1471	247	1517	393	3	1	NA	18	14	3	1	2	1	0	6	22	336	434	45	27	0	154	437	0	385	117	2	1	528	0	385	189	34	1	744
Former-PWID-Will-Relapse_2025	7403	1703	1425	247	1473	386	3	1	NA	17	14	3	1	2	1	0	6	25	349	468	52	25	0	148	450	0	374	116	2	1	515	0	374	182	31	1	720
Former-PWID-Will-Relapse_2026	7359	1650	1369	247	1416	383	4	0	NA	17	13	3	0	2	1	0	6	26	361	503	40	21	0	142	475	0	360	115	3	0	500	0	360	181	26	1	695
Former-PWID-Will-Relapse_2027	7329	1612	1324	250	1369	373	3	1	NA	17	12	3	1	2	1	0	6	28	372	540	41	28	0	137	481	0	348	113	2	1	490	0	348	177	32	1	684
Former-PWID-Will-Relapse_2028	7292	1564	1281	248	1331	362	3	1	NA	16	12	3	1	2	1	0	6	30	382	581	40	23	0	134	469	0	338	111	2	1	475	0	338	175	27	1	653
Former-PWID-Will-Relapse_2029	7258	1522	1233	245	1282	350	3	1	NA	16	11	2	1	2	1	0	5	32	394	622	28	18	0	115	507	0	326	107	2	1	460	0	326	156	23	1	624
Former-PWID-Will-Relapse_2030	7209	1459	1190	242	1239	341	3	1	NA	15	11	3	1	2	1	0	6	33	405	664	37	15	0	119	506	0	315	106	2	1	446	0	315	167	21	1	614
Former-PWID-Wont-Relapse_1973	5	1	1	0	1	0	0	0	NA	0	0	0	0	0	0	0	0	0	0	0	0	0	0	0	0	0	0	0	0	0	0	0	0	0	0	0	0
Former-PWID-Wont-Relapse_1974	20	7	7	0	7	0	0	0	NA	1	0	0	0	0	0	0	0	0	0	0	0	0	0	0	0	0	2	0	0	0	2	0	2	0	0	0	2
Former-PWID-Wont-Relapse_1975	39	14	14	0	14	0	0	0	NA	1	0	0	0	0	0	0	0	0	0	0	0	0	0	0	0	0	4	0	0	0	4	0	4	0	0	0	4
Former-PWID-Wont-Relapse_1976	65	25	24	0	25	0	0	0	NA	1	0	0	0	0	0	0	0	0	0	0	0	0	0	0	0	0	6	0	0	0	6	0	6	0	0	0	6
Former-PWID-Wont-Relapse_1977	98	39	38	0	38	0	0	0	NA	2	0	0	0	0	0	0	0	0	0	0	0	0	0	0	0	0	10	0	0	0	10	0	10	0	0	0	10
Former-PWID-Wont-Relapse_1978	137	57	54	0	55	0	0	0	NA	2	0	0	0	0	0	0	0	0	0	0	0	0	0	0	0	0	14	0	0	0	15	0	14	0	0	0	15
Former-PWID-Wont-Relapse_1979	182	77	73	1	74	1	0	0	NA	2	0	0	0	0	0	0	0	0	0	0	0	0	0	0	0	0	19	0	0	0	20	0	19	0	0	0	20
Former-PWID-Wont-Relapse_1980	234	99	95	2	95	2	0	0	NA	3	0	0	0	0	0	0	0	0	0	0	0	0	0	0	0	0	24	1	0	0	26	0	24	1	0	0	27
Former-PWID-Wont-Relapse_1981	292	126	120	3	120	3	0	0	NA	3	0	0	0	0	0	0	0	0	0	0	0	0	0	0	0	0	30	1	0	0	33	0	30	1	0	0	34
Former-PWID-Wont-Relapse_1982	358	154	146	4	146	5	0	0	NA	4	0	0	0	0	0	0	0	0	0	0	0	0	0	0	0	0	37	2	0	0	41	0	37	2	0	0	41
Former-PWID-Wont-Relapse_1983	422	185	175	5	175	7	0	0	NA	4	0	0	0	0	0	0	0	0	0	0	0	0	0	0	0	0	44	2	0	0	49	0	44	2	0	0	50
Former-PWID-Wont-Relapse_1984	497	215	203	7	203	10	0	0	NA	3	0	0	0	0	0	0	0	0	0	0	0	0	0	0	0	0	52	3	0	0	57	0	52	4	0	0	58
Former-PWID-Wont-Relapse_1985	580	247	234	8	232	13	0	0	NA	4	1	0	0	0	0	0	0	0	0	0	0	0	0	0	0	0	59	4	0	0	66	0	59	4	0	0	67
Former-PWID-Wont-Relapse_1986	670	285	269	10	268	17	0	0	NA	4	1	0	0	0	0	0	0	0	0	0	0	0	0	0	0	0	68	6	0	0	76	0	68	6	0	0	78
Former-PWID-Wont-Relapse_1987	762	317	300	11	297	21	0	0	NA	4	1	0	0	0	0	0	0	0	0	0	0	0	0	0	0	0	75	7	0	0	85	0	75	7	0	0	87
Former-PWID-Wont-Relapse_1988	865	355	335	14	333	26	0	0	NA	4	1	0	0	0	0	0	0	0	1	1	0	0	0	0	0	0	85	8	0	0	96	0	85	8	0	0	99
Former-PWID-Wont-Relapse_1989	973	395	372	15	366	32	0	0	NA	4	1	0	0	0	0	0	0	0	2	1	0	0	0	0	0	0	93	10	0	0	107	0	93	10	0	0	110
Former-PWID-Wont-Relapse_1990	1088	432	407	18	402	37	0	0	NA	3	2	0	0	0	0	0	0	0	3	2	0	0	0	0	0	0	102	11	0	0	118	0	102	12	0	0	124
Former-PWID-Wont-Relapse_1991	1200	470	443	20	437	44	0	0	NA	6	2	0	0	0	0	0	0	0	4	3	0	0	0	0	0	0	111	14	0	0	128	0	111	15	0	0	135
Former-PWID-Wont-Relapse_1992	1318	515	486	22	474	51	0	0	NA	5	3	0	0	0	0	0	0	0	5	3	0	0	0	0	0	0	120	16	0	0	141	0	120	17	0	0	150
Former-PWID-Wont-Relapse_1993	1447	561	529	25	516	58	0	0	NA	7	3	0	0	0	0	0	0	0	7	4	0	0	0	0	0	0	131	18	0	0	155	0	131	20	0	0	165
Former-PWID-Wont-Relapse_1994	1581	609	571	28	557	66	0	0	NA	6	3	0	0	0	0	0	0	0	8	5	0	0	0	0	0	0	141	20	0	0	170	0	141	22	0	0	180
Former-PWID-Wont-Relapse_1995	1722	658	619	31	604	75	0	0	NA	7	4	0	0	0	0	0	0	0	10	7	0	0	0	0	0	0	153	23	0	0	184	0	153	25	0	0	202
Former-PWID-Wont-Relapse_1996	1881	716	672	33	652	83	0	0	NA	8	5	0	0	0	0	0	0	0	12	8	0	0	0	0	0	0	166	25	0	0	200	0	166	29	1	0	227
Former-PWID-Wont-Relapse_1997	2044	773	726	37	702	93	0	0	NA	6	5	0	0	0	0	0	1	0	15	10	0	0	0	33	0	0	178	28	0	0	215	0	178	32	1	0	260
Former-PWID-Wont-Relapse_1998	2222	825	774	40	751	102	1	0	NA	8	6	0	0	0	0	0	1	0	18	12	0	0	0	31	0	0	191	31	1	0	232	0	191	37	1	0	280
Former-PWID-Wont-Relapse_1999	2411	876	824	43	798	115	1	0	NA	8	6	0	0	0	0	0	1	0	21	15	0	0	0	38	0	0	203	34	1	0	247	0	203	40	1	0	302
Former-PWID-Wont-Relapse_2000	2625	939	883	48	852	127	1	0	NA	8	6	0	0	0	0	0	1	1	24	18	0	0	0	41	16	0	216	38	1	0	265	0	216	48	1	0	338
Former-PWID-Wont-Relapse_2001	2848	997	935	51	903	139	1	0	NA	7	7	0	0	0	0	0	1	1	28	21	0	0	0	41	28	0	229	42	1	0	282	0	229	50	1	0	350
Former-PWID-Wont-Relapse_2002	3069	1057	993	54	958	152	1	0	NA	9	8	0	0	0	0	0	2	1	33	24	0	0	0	68	35	0	243	45	1	0	299	0	243	60	2	0	390
Former-PWID-Wont-Relapse_2003	3287	1113	1046	59	1004	164	1	0	NA	7	8	0	0	1	0	0	2	1	38	28	18	0	0	66	42	0	255	49	1	0	317	0	255	81	2	0	411
Former-PWID-Wont-Relapse_2004	3504	1166	1090	66	1054	179	2	0	NA	4	9	1	0	0	0	0	2	2	43	34	0	0	0	71	51	0	268	54	1	0	332	0	268	69	3	0	433
Former-PWID-Wont-Relapse_2005	3711	1213	1126	74	1093	193	2	0	NA	6	10	1	0	1	0	0	2	2	48	39	24	0	0	83	49	0	278	57	1	0	346	0	278	91	4	0	463
Former-PWID-Wont-Relapse_2006	3912	1257	1160	84	1133	207	2	0	NA	5	10	1	0	1	0	0	3	2	54	45	29	0	0	88	75	0	288	62	1	0	363	0	288	105	4	0	488
Former-PWID-Wont-Relapse_2007	4114	1299	1192	91	1168	221	2	0	NA	5	10	1	0	1	0	0	3	3	63	51	24	0	0	100	98	0	297	66	1	0	376	0	297	96	4	0	504
Former-PWID-Wont-Relapse_2008	4317	1328	1211	101	1189	237	2	0	NA	2	11	1	0	1	1	0	3	4	72	59	25	19	0	110	112	0	302	69	1	0	385	0	302	105	24	0	529
Former-PWID-Wont-Relapse_2009	4512	1349	1226	108	1211	251	2	0	NA	4	11	1	0	1	1	0	4	4	78	68	29	14	0	118	115	0	308	73	1	0	395	0	308	115	17	0	543
Former-PWID-Wont-Relapse_2010	4704	1378	1241	116	1224	262	3	0	NA	5	11	2	0	1	1	0	4	5	85	78	30	23	0	123	133	0	311	77	2	0	403	0	311	119	26	0	558
Former-PWID-Wont-Relapse_2011	4893	1394	1255	126	1239	276	3	0	NA	4	10	2	0	1	1	0	4	6	93	89	32	21	0	125	156	0	315	80	2	0	412	0	315	130	24	0	571
Former-PWID-Wont-Relapse_2012	5075	1404	1250	130	1240	288	3	0	NA	3	11	2	0	1	1	0	4	7	100	100	33	26	0	128	176	0	315	84	2	0	418	0	315	133	31	0	582
Former-PWID-Wont-Relapse_2013	5246	1416	1256	136	1242	297	3	0	NA	3	11	2	0	1	1	0	4	8	111	113	32	28	0	129	196	0	315	86	2	0	423	0	315	139	32	0	590
Former-PWID-Wont-Relapse_2014	5414	1417	1246	143	1242	309	3	0	NA	3	11	2	0	2	1	0	5	9	121	129	45	29	0	143	221	0	315	90	2	0	425	0	315	152	34	0	606
Former-PWID-Wont-Relapse_2015	5592	1420	1246	148	1236	319	3	0	NA	2	11	3	0	1	1	0	5	10	130	145	35	26	0	130	245	0	314	93	2	0	429	0	314	151	31	0	595
Former-PWID-Wont-Relapse_2016	5774	1414	1229	155	1230	328	3	0	NA	2	11	3	0	1	1	0	5	12	139	164	33	33	0	142	264	0	312	96	2	0	428	0	312	150	37	0	607
Former-PWID-Wont-Relapse_2017	5935	1413	1222	164	1219	335	3	0	NA	2	11	2	0	2	1	0	6	14	148	183	44	32	0	150	300	0	310	99	2	0	431	0	310	160	38	1	627
Former-PWID-Wont-Relapse_2018	6096	1412	1216	167	1211	339	3	0	NA	2	10	3	0	2	1	0	5	15	159	206	39	21	0	138	327	0	308	100	2	0	430	0	308	157	27	1	605
Former-PWID-Wont-Relapse_2019	6264	1399	1202	175	1198	342	3	0	NA	2	11	3	0	1	1	0	6	17	169	231	37	28	0	149	354	0	304	101	2	0	432	0	304	161	34	1	620
Former-PWID-Wont-Relapse_2020	6412	1394	1191	181	1181	351	3	1	NA	2	11	2	1	2	1	0	6	20	179	258	39	22	0	144	384	0	300	103	2	1	430	0	300	164	27	1	607
Former-PWID-Wont-Relapse_2021	6569	1381	1169	188	1169	348	4	1	NA	2	10	3	1	2	1	0	6	23	190	290	38	24	0	129	425	0	297	104	3	1	429	0	297	165	29	1	613
Former-PWID-Wont-Relapse_2022	6725	1361	1154	193	1153	341	3	1	NA	2	10	3	1	2	1	0	6	25	199	323	46	19	0	134	444	0	293	103	2	1	427	0	293	174	26	1	606
Former-PWID-Wont-Relapse_2023	6863	1345	1131	193	1139	349	4	1	NA	2	10	3	1	2	1	0	6	28	209	359	39	22	0	137	467	0	289	106	3	1	424	0	289	170	26	1	595
Former-PWID-Wont-Relapse_2024	6998	1340	1117	202	1125	344	4	1	NA	2	10	3	1	2	1	0	6	31	220	401	39	26	0	134	511	0	286	105	3	1	424	0	286	170	32	1	601
Former-PWID-Wont-Relapse_2025	7122	1337	1106	202	1113	347	4	1	NA	2	10	3	1	2	1	0	6	35	229	446	40	25	0	127	549	0	283	106	3	1	422	0	283	170	30	1	600
Former-PWID-Wont-Relapse_2026	7251	1329	1095	208	1101	346	3	1	NA	2	9	3	1	2	1	0	6	39	242	498	37	20	0	124	578	0	280	107	2	1	419	0	280	174	26	1	595
Former-PWID-Wont-Relapse_2027	7385	1320	1079	214	1090	346	3	1	NA	1	9	3	1	2	1	0	6	44	252	553	38	17	0	121	617	0	277	108	2	1	417	0	277	168	22	1	569
Former-PWID-Wont-Relapse_2028	7493	1314	1067	222	1066	346	3	1	NA	2	9	3	1	2	1	0	6	49	263	613	33	14	0	115	630	0	271	108	2	1	415	0	271	170	20	1	576
Former-PWID-Wont-Relapse_2029	7601	1308	1059	219	1061	343	3	1	NA	1	9	3	1	2	1	0	6	54	276	678	36	18	0	108	661	0	269	107	2	1	412	0	269	181	22	1	557
Former-PWID-Wont-Relapse_2030	7701	1301	1047	225	1042	335	3	1	NA	2	9	3	1	2	1	0	6	60	286	754	27	15	0	99	680	0	265	108	2	1	410	0	265	161	20	1	547
