# Supplementary material for: Modelling the burden of hepatitis C infection among people who inject drugs in Norway, 1973–2030
Source: BMC Infect Dis. 2017 Aug 3;17:541. doi: 10.1186/s12879-017-2631-2 (PMC5543437; doi:10.1186/s12879-017-2631-2)
Supplement: Supplementary file 7 — Machine friendly summary of lower estimates. Machine friendly summary of lower estimates. (CSV 443 kb) [file 12879_2017_2631_MOESM7_ESM.csv]

type	variable	prettyName	year	value
OVERLAPPING PREVALENCE	Total	Alive	1973	703
OVERLAPPING PREVALENCE	Total	HCV+ (incl. treatment)	1973	378
OVERLAPPING PREVALENCE	Total	HCV+ (excl. treatment)	1973	375
OVERLAPPING PREVALENCE	Total	HCV treatment (excl. transplant)	1973	1
DISCRETE PREVALENCE	Total	HCV+ chronic	1973	180
DISCRETE PREVALENCE	Total	Cirrhosis	1973	0
DISCRETE PREVALENCE	Total	HCC	1973	0
DISCRETE PREVALENCE	Total	Transplant	1973	0
INCIDENCE	Total	HCV+ acute	1973	183
INCIDENCE	Total	HCV+ chronic	1973	105
INCIDENCE	Total	Cirrhosis	1973	0
INCIDENCE	Total	HCC	1973	0
INCIDENCE	Total	Transplant	1973	0
YEARLY MORTALITY	Total	Cirrhosis	1973	0
YEARLY MORTALITY	Total	HCC	1973	0
YEARLY MORTALITY	Total	Transplant	1973	0
YEARLY MORTALITY	Total	HCV related	1973	0
YEARLY MORTALITY	Total	Not related to HCV	1973	9
CUMULATIVE MORTALITY	Total	HCV related	1973	0
CUMULATIVE MORTALITY	Total	Not related to HCV	1973	9
YLLs	Total	Cirrhosis	1973	0
YLLs	Total	HCC	1973	0
YLLs	Total	Transplant	1973	0
YLLs	Total	HCV related	1973	0
YLLs	Total	Not related to HCV	1973	530
YLDs	Total	HCV+ acute	1973	46
YLDs	Total	HCV+ chronic	1973	46
YLDs	Total	Cirrhosis	1973	0
YLDs	Total	HCC	1973	0
YLDs	Total	Transplant	1973	0
YLDs	Total	Total	1973	96
DALYs	Total	HCV+ acute	1973	46
DALYs	Total	HCV+ chronic	1973	46
DALYs	Total	Cirrhosis	1973	0
DALYs	Total	HCC	1973	0
DALYs	Total	Transplant	1973	0
DALYs	Total	HCV related	1973	96
OVERLAPPING PREVALENCE	Total	Alive	1974	1016
OVERLAPPING PREVALENCE	Total	HCV+ (incl. treatment)	1974	538
OVERLAPPING PREVALENCE	Total	HCV+ (excl. treatment)	1974	530
OVERLAPPING PREVALENCE	Total	HCV treatment (excl. transplant)	1974	4
DISCRETE PREVALENCE	Total	HCV+ chronic	1974	310
DISCRETE PREVALENCE	Total	Cirrhosis	1974	0
DISCRETE PREVALENCE	Total	HCC	1974	0
DISCRETE PREVALENCE	Total	Transplant	1974	0
INCIDENCE	Total	HCV+ acute	1974	211
INCIDENCE	Total	HCV+ chronic	1974	130
INCIDENCE	Total	Cirrhosis	1974	0
INCIDENCE	Total	HCC	1974	0
INCIDENCE	Total	Transplant	1974	0
YEARLY MORTALITY	Total	Cirrhosis	1974	0
YEARLY MORTALITY	Total	HCC	1974	0
YEARLY MORTALITY	Total	Transplant	1974	0
YEARLY MORTALITY	Total	HCV related	1974	0
YEARLY MORTALITY	Total	Not related to HCV	1974	14
CUMULATIVE MORTALITY	Total	HCV related	1974	0
CUMULATIVE MORTALITY	Total	Not related to HCV	1974	26
YLLs	Total	Cirrhosis	1974	0
YLLs	Total	HCC	1974	0
YLLs	Total	Transplant	1974	0
YLLs	Total	HCV related	1974	0
YLLs	Total	Not related to HCV	1974	827
YLDs	Total	HCV+ acute	1974	54
YLDs	Total	HCV+ chronic	1974	79
YLDs	Total	Cirrhosis	1974	0
YLDs	Total	HCC	1974	0
YLDs	Total	Transplant	1974	0
YLDs	Total	Total	1974	137
DALYs	Total	HCV+ acute	1974	54
DALYs	Total	HCV+ chronic	1974	79
DALYs	Total	Cirrhosis	1974	0
DALYs	Total	HCC	1974	0
DALYs	Total	Transplant	1974	0
DALYs	Total	HCV related	1974	138
OVERLAPPING PREVALENCE	Total	Alive	1975	1364
OVERLAPPING PREVALENCE	Total	HCV+ (incl. treatment)	1975	724
OVERLAPPING PREVALENCE	Total	HCV+ (excl. treatment)	1975	711
OVERLAPPING PREVALENCE	Total	HCV treatment (excl. transplant)	1975	9
DISCRETE PREVALENCE	Total	HCV+ chronic	1975	454
DISCRETE PREVALENCE	Total	Cirrhosis	1975	3
DISCRETE PREVALENCE	Total	HCC	1975	0
DISCRETE PREVALENCE	Total	Transplant	1975	0
INCIDENCE	Total	HCV+ acute	1975	249
INCIDENCE	Total	HCV+ chronic	1975	149
INCIDENCE	Total	Cirrhosis	1975	1
INCIDENCE	Total	HCC	1975	0
INCIDENCE	Total	Transplant	1975	0
YEARLY MORTALITY	Total	Cirrhosis	1975	0
YEARLY MORTALITY	Total	HCC	1975	0
YEARLY MORTALITY	Total	Transplant	1975	0
YEARLY MORTALITY	Total	HCV related	1975	0
YEARLY MORTALITY	Total	Not related to HCV	1975	20
CUMULATIVE MORTALITY	Total	HCV related	1975	0
CUMULATIVE MORTALITY	Total	Not related to HCV	1975	52
YLLs	Total	Cirrhosis	1975	0
YLLs	Total	HCC	1975	0
YLLs	Total	Transplant	1975	0
YLLs	Total	HCV related	1975	0
YLLs	Total	Not related to HCV	1975	1182
YLDs	Total	HCV+ acute	1975	63
YLDs	Total	HCV+ chronic	1975	115
YLDs	Total	Cirrhosis	1975	1
YLDs	Total	HCC	1975	0
YLDs	Total	Transplant	1975	0
YLDs	Total	Total	1975	185
DALYs	Total	HCV+ acute	1975	63
DALYs	Total	HCV+ chronic	1975	115
DALYs	Total	Cirrhosis	1975	1
DALYs	Total	HCC	1975	0
DALYs	Total	Transplant	1975	0
DALYs	Total	HCV related	1975	186
OVERLAPPING PREVALENCE	Total	Alive	1976	1737
OVERLAPPING PREVALENCE	Total	HCV+ (incl. treatment)	1976	934
OVERLAPPING PREVALENCE	Total	HCV+ (excl. treatment)	1976	912
OVERLAPPING PREVALENCE	Total	HCV treatment (excl. transplant)	1976	15
DISCRETE PREVALENCE	Total	HCV+ chronic	1976	612
DISCRETE PREVALENCE	Total	Cirrhosis	1976	7
DISCRETE PREVALENCE	Total	HCC	1976	0
DISCRETE PREVALENCE	Total	Transplant	1976	0
INCIDENCE	Total	HCV+ acute	1976	288
INCIDENCE	Total	HCV+ chronic	1976	175
INCIDENCE	Total	Cirrhosis	1976	2
INCIDENCE	Total	HCC	1976	0
INCIDENCE	Total	Transplant	1976	0
YEARLY MORTALITY	Total	Cirrhosis	1976	0
YEARLY MORTALITY	Total	HCC	1976	0
YEARLY MORTALITY	Total	Transplant	1976	0
YEARLY MORTALITY	Total	HCV related	1976	0
YEARLY MORTALITY	Total	Not related to HCV	1976	25
CUMULATIVE MORTALITY	Total	HCV related	1976	0
CUMULATIVE MORTALITY	Total	Not related to HCV	1976	84
YLLs	Total	Cirrhosis	1976	0
YLLs	Total	HCC	1976	0
YLLs	Total	Transplant	1976	0
YLLs	Total	HCV related	1976	0
YLLs	Total	Not related to HCV	1976	1505
YLDs	Total	HCV+ acute	1976	73
YLDs	Total	HCV+ chronic	1976	155
YLDs	Total	Cirrhosis	1976	3
YLDs	Total	HCC	1976	0
YLDs	Total	Transplant	1976	0
YLDs	Total	Total	1976	239
DALYs	Total	HCV+ acute	1976	73
DALYs	Total	HCV+ chronic	1976	155
DALYs	Total	Cirrhosis	1976	3
DALYs	Total	HCC	1976	0
DALYs	Total	Transplant	1976	0
DALYs	Total	HCV related	1976	240
OVERLAPPING PREVALENCE	Total	Alive	1977	2142
OVERLAPPING PREVALENCE	Total	HCV+ (incl. treatment)	1977	1164
OVERLAPPING PREVALENCE	Total	HCV+ (excl. treatment)	1977	1133
OVERLAPPING PREVALENCE	Total	HCV treatment (excl. transplant)	1977	22
DISCRETE PREVALENCE	Total	HCV+ chronic	1977	800
DISCRETE PREVALENCE	Total	Cirrhosis	1977	12
DISCRETE PREVALENCE	Total	HCC	1977	0
DISCRETE PREVALENCE	Total	Transplant	1977	0
INCIDENCE	Total	HCV+ acute	1977	322
INCIDENCE	Total	HCV+ chronic	1977	200
INCIDENCE	Total	Cirrhosis	1977	4
INCIDENCE	Total	HCC	1977	0
INCIDENCE	Total	Transplant	1977	0
YEARLY MORTALITY	Total	Cirrhosis	1977	0
YEARLY MORTALITY	Total	HCC	1977	0
YEARLY MORTALITY	Total	Transplant	1977	0
YEARLY MORTALITY	Total	HCV related	1977	0
YEARLY MORTALITY	Total	Not related to HCV	1977	31
CUMULATIVE MORTALITY	Total	HCV related	1977	0
CUMULATIVE MORTALITY	Total	Not related to HCV	1977	123
YLLs	Total	Cirrhosis	1977	0
YLLs	Total	HCC	1977	0
YLLs	Total	Transplant	1977	0
YLLs	Total	HCV related	1977	0
YLLs	Total	Not related to HCV	1977	1804
YLDs	Total	HCV+ acute	1977	82
YLDs	Total	HCV+ chronic	1977	203
YLDs	Total	Cirrhosis	1977	5
YLDs	Total	HCC	1977	0
YLDs	Total	Transplant	1977	0
YLDs	Total	Total	1977	298
DALYs	Total	HCV+ acute	1977	82
DALYs	Total	HCV+ chronic	1977	203
DALYs	Total	Cirrhosis	1977	5
DALYs	Total	HCC	1977	0
DALYs	Total	Transplant	1977	0
DALYs	Total	HCV related	1977	300
OVERLAPPING PREVALENCE	Total	Alive	1978	2577
OVERLAPPING PREVALENCE	Total	HCV+ (incl. treatment)	1978	1399
OVERLAPPING PREVALENCE	Total	HCV+ (excl. treatment)	1978	1360
OVERLAPPING PREVALENCE	Total	HCV treatment (excl. transplant)	1978	31
DISCRETE PREVALENCE	Total	HCV+ chronic	1978	1003
DISCRETE PREVALENCE	Total	Cirrhosis	1978	21
DISCRETE PREVALENCE	Total	HCC	1978	0
DISCRETE PREVALENCE	Total	Transplant	1978	0
INCIDENCE	Total	HCV+ acute	1978	354
INCIDENCE	Total	HCV+ chronic	1978	227
INCIDENCE	Total	Cirrhosis	1978	6
INCIDENCE	Total	HCC	1978	0
INCIDENCE	Total	Transplant	1978	0
YEARLY MORTALITY	Total	Cirrhosis	1978	0
YEARLY MORTALITY	Total	HCC	1978	0
YEARLY MORTALITY	Total	Transplant	1978	0
YEARLY MORTALITY	Total	HCV related	1978	0
YEARLY MORTALITY	Total	Not related to HCV	1978	38
CUMULATIVE MORTALITY	Total	HCV related	1978	0
CUMULATIVE MORTALITY	Total	Not related to HCV	1978	169
YLLs	Total	Cirrhosis	1978	0
YLLs	Total	HCC	1978	0
YLLs	Total	Transplant	1978	0
YLLs	Total	HCV related	1978	0
YLLs	Total	Not related to HCV	1978	2203
YLDs	Total	HCV+ acute	1978	90
YLDs	Total	HCV+ chronic	1978	255
YLDs	Total	Cirrhosis	1978	8
YLDs	Total	HCC	1978	0
YLDs	Total	Transplant	1978	0
YLDs	Total	Total	1978	361
DALYs	Total	HCV+ acute	1978	90
DALYs	Total	HCV+ chronic	1978	255
DALYs	Total	Cirrhosis	1978	8
DALYs	Total	HCC	1978	0
DALYs	Total	Transplant	1978	0
DALYs	Total	HCV related	1978	362
OVERLAPPING PREVALENCE	Total	Alive	1979	3040
OVERLAPPING PREVALENCE	Total	HCV+ (incl. treatment)	1979	1657
OVERLAPPING PREVALENCE	Total	HCV+ (excl. treatment)	1979	1608
OVERLAPPING PREVALENCE	Total	HCV treatment (excl. transplant)	1979	40
DISCRETE PREVALENCE	Total	HCV+ chronic	1979	1206
DISCRETE PREVALENCE	Total	Cirrhosis	1979	31
DISCRETE PREVALENCE	Total	HCC	1979	0
DISCRETE PREVALENCE	Total	Transplant	1979	0
INCIDENCE	Total	HCV+ acute	1979	381
INCIDENCE	Total	HCV+ chronic	1979	250
INCIDENCE	Total	Cirrhosis	1979	7
INCIDENCE	Total	HCC	1979	0
INCIDENCE	Total	Transplant	1979	0
YEARLY MORTALITY	Total	Cirrhosis	1979	0
YEARLY MORTALITY	Total	HCC	1979	0
YEARLY MORTALITY	Total	Transplant	1979	0
YEARLY MORTALITY	Total	HCV related	1979	0
YEARLY MORTALITY	Total	Not related to HCV	1979	44
CUMULATIVE MORTALITY	Total	HCV related	1979	0
CUMULATIVE MORTALITY	Total	Not related to HCV	1979	223
YLLs	Total	Cirrhosis	1979	0
YLLs	Total	HCC	1979	0
YLLs	Total	Transplant	1979	0
YLLs	Total	HCV related	1979	0
YLLs	Total	Not related to HCV	1979	2494
YLDs	Total	HCV+ acute	1979	97
YLDs	Total	HCV+ chronic	1979	306
YLDs	Total	Cirrhosis	1979	12
YLDs	Total	HCC	1979	0
YLDs	Total	Transplant	1979	0
YLDs	Total	Total	1979	428
DALYs	Total	HCV+ acute	1979	97
DALYs	Total	HCV+ chronic	1979	306
DALYs	Total	Cirrhosis	1979	12
DALYs	Total	HCC	1979	0
DALYs	Total	Transplant	1979	0
DALYs	Total	HCV related	1979	436
OVERLAPPING PREVALENCE	Total	Alive	1980	3522
OVERLAPPING PREVALENCE	Total	HCV+ (incl. treatment)	1980	1920
OVERLAPPING PREVALENCE	Total	HCV+ (excl. treatment)	1980	1855
OVERLAPPING PREVALENCE	Total	HCV treatment (excl. transplant)	1980	51
DISCRETE PREVALENCE	Total	HCV+ chronic	1980	1435
DISCRETE PREVALENCE	Total	Cirrhosis	1980	42
DISCRETE PREVALENCE	Total	HCC	1980	0
DISCRETE PREVALENCE	Total	Transplant	1980	0
INCIDENCE	Total	HCV+ acute	1980	410
INCIDENCE	Total	HCV+ chronic	1980	272
INCIDENCE	Total	Cirrhosis	1980	11
INCIDENCE	Total	HCC	1980	0
INCIDENCE	Total	Transplant	1980	0
YEARLY MORTALITY	Total	Cirrhosis	1980	0
YEARLY MORTALITY	Total	HCC	1980	0
YEARLY MORTALITY	Total	Transplant	1980	0
YEARLY MORTALITY	Total	HCV related	1980	0
YEARLY MORTALITY	Total	Not related to HCV	1980	49
CUMULATIVE MORTALITY	Total	HCV related	1980	1
CUMULATIVE MORTALITY	Total	Not related to HCV	1980	282
YLLs	Total	Cirrhosis	1980	0
YLLs	Total	HCC	1980	0
YLLs	Total	Transplant	1980	0
YLLs	Total	HCV related	1980	0
YLLs	Total	Not related to HCV	1980	2782
YLDs	Total	HCV+ acute	1980	104
YLDs	Total	HCV+ chronic	1980	364
YLDs	Total	Cirrhosis	1980	15
YLDs	Total	HCC	1980	0
YLDs	Total	Transplant	1980	0
YLDs	Total	Total	1980	496
DALYs	Total	HCV+ acute	1980	104
DALYs	Total	HCV+ chronic	1980	364
DALYs	Total	Cirrhosis	1980	17
DALYs	Total	HCC	1980	0
DALYs	Total	Transplant	1980	0
DALYs	Total	HCV related	1980	513
OVERLAPPING PREVALENCE	Total	Alive	1981	4018
OVERLAPPING PREVALENCE	Total	HCV+ (incl. treatment)	1981	2177
OVERLAPPING PREVALENCE	Total	HCV+ (excl. treatment)	1981	2101
OVERLAPPING PREVALENCE	Total	HCV treatment (excl. transplant)	1981	61
DISCRETE PREVALENCE	Total	HCV+ chronic	1981	1657
DISCRETE PREVALENCE	Total	Cirrhosis	1981	56
DISCRETE PREVALENCE	Total	HCC	1981	0
DISCRETE PREVALENCE	Total	Transplant	1981	0
INCIDENCE	Total	HCV+ acute	1981	429
INCIDENCE	Total	HCV+ chronic	1981	291
INCIDENCE	Total	Cirrhosis	1981	13
INCIDENCE	Total	HCC	1981	0
INCIDENCE	Total	Transplant	1981	0
YEARLY MORTALITY	Total	Cirrhosis	1981	0
YEARLY MORTALITY	Total	HCC	1981	0
YEARLY MORTALITY	Total	Transplant	1981	0
YEARLY MORTALITY	Total	HCV related	1981	0
YEARLY MORTALITY	Total	Not related to HCV	1981	55
CUMULATIVE MORTALITY	Total	HCV related	1981	2
CUMULATIVE MORTALITY	Total	Not related to HCV	1981	352
YLLs	Total	Cirrhosis	1981	0
YLLs	Total	HCC	1981	0
YLLs	Total	Transplant	1981	0
YLLs	Total	HCV related	1981	0
YLLs	Total	Not related to HCV	1981	3130
YLDs	Total	HCV+ acute	1981	109
YLDs	Total	HCV+ chronic	1981	421
YLDs	Total	Cirrhosis	1981	20
YLDs	Total	HCC	1981	0
YLDs	Total	Transplant	1981	0
YLDs	Total	Total	1981	564
DALYs	Total	HCV+ acute	1981	109
DALYs	Total	HCV+ chronic	1981	421
DALYs	Total	Cirrhosis	1981	23
DALYs	Total	HCC	1981	0
DALYs	Total	Transplant	1981	0
DALYs	Total	HCV related	1981	600
OVERLAPPING PREVALENCE	Total	Alive	1982	4465
OVERLAPPING PREVALENCE	Total	HCV+ (incl. treatment)	1982	2411
OVERLAPPING PREVALENCE	Total	HCV+ (excl. treatment)	1982	2322
OVERLAPPING PREVALENCE	Total	HCV treatment (excl. transplant)	1982	74
DISCRETE PREVALENCE	Total	HCV+ chronic	1982	1895
DISCRETE PREVALENCE	Total	Cirrhosis	1982	72
DISCRETE PREVALENCE	Total	HCC	1982	0
DISCRETE PREVALENCE	Total	Transplant	1982	0
INCIDENCE	Total	HCV+ acute	1982	422
INCIDENCE	Total	HCV+ chronic	1982	303
INCIDENCE	Total	Cirrhosis	1982	16
INCIDENCE	Total	HCC	1982	0
INCIDENCE	Total	Transplant	1982	0
YEARLY MORTALITY	Total	Cirrhosis	1982	0
YEARLY MORTALITY	Total	HCC	1982	0
YEARLY MORTALITY	Total	Transplant	1982	0
YEARLY MORTALITY	Total	HCV related	1982	0
YEARLY MORTALITY	Total	Not related to HCV	1982	61
CUMULATIVE MORTALITY	Total	HCV related	1982	3
CUMULATIVE MORTALITY	Total	Not related to HCV	1982	425
YLLs	Total	Cirrhosis	1982	0
YLLs	Total	HCC	1982	0
YLLs	Total	Transplant	1982	0
YLLs	Total	HCV related	1982	0
YLLs	Total	Not related to HCV	1982	3434
YLDs	Total	HCV+ acute	1982	107
YLDs	Total	HCV+ chronic	1982	481
YLDs	Total	Cirrhosis	1982	26
YLDs	Total	HCC	1982	0
YLDs	Total	Transplant	1982	0
YLDs	Total	Total	1982	625
DALYs	Total	HCV+ acute	1982	107
DALYs	Total	HCV+ chronic	1982	481
DALYs	Total	Cirrhosis	1982	29
DALYs	Total	HCC	1982	0
DALYs	Total	Transplant	1982	0
DALYs	Total	HCV related	1982	661
OVERLAPPING PREVALENCE	Total	Alive	1983	4913
OVERLAPPING PREVALENCE	Total	HCV+ (incl. treatment)	1983	2642
OVERLAPPING PREVALENCE	Total	HCV+ (excl. treatment)	1983	2541
OVERLAPPING PREVALENCE	Total	HCV treatment (excl. transplant)	1983	87
DISCRETE PREVALENCE	Total	HCV+ chronic	1983	2104
DISCRETE PREVALENCE	Total	Cirrhosis	1983	90
DISCRETE PREVALENCE	Total	HCC	1983	0
DISCRETE PREVALENCE	Total	Transplant	1983	0
INCIDENCE	Total	HCV+ acute	1983	423
INCIDENCE	Total	HCV+ chronic	1983	299
INCIDENCE	Total	Cirrhosis	1983	18
INCIDENCE	Total	HCC	1983	0
INCIDENCE	Total	Transplant	1983	0
YEARLY MORTALITY	Total	Cirrhosis	1983	0
YEARLY MORTALITY	Total	HCC	1983	0
YEARLY MORTALITY	Total	Transplant	1983	0
YEARLY MORTALITY	Total	HCV related	1983	0
YEARLY MORTALITY	Total	Not related to HCV	1983	66
CUMULATIVE MORTALITY	Total	HCV related	1983	6
CUMULATIVE MORTALITY	Total	Not related to HCV	1983	502
YLLs	Total	Cirrhosis	1983	0
YLLs	Total	HCC	1983	0
YLLs	Total	Transplant	1983	0
YLLs	Total	HCV related	1983	0
YLLs	Total	Not related to HCV	1983	3718
YLDs	Total	HCV+ acute	1983	107
YLDs	Total	HCV+ chronic	1983	534
YLDs	Total	Cirrhosis	1983	32
YLDs	Total	HCC	1983	0
YLDs	Total	Transplant	1983	0
YLDs	Total	Total	1983	689
DALYs	Total	HCV+ acute	1983	107
DALYs	Total	HCV+ chronic	1983	534
DALYs	Total	Cirrhosis	1983	37
DALYs	Total	HCC	1983	0
DALYs	Total	Transplant	1983	0
DALYs	Total	HCV related	1983	745
OVERLAPPING PREVALENCE	Total	Alive	1984	5458
OVERLAPPING PREVALENCE	Total	HCV+ (incl. treatment)	1984	2882
OVERLAPPING PREVALENCE	Total	HCV+ (excl. treatment)	1984	2764
OVERLAPPING PREVALENCE	Total	HCV treatment (excl. transplant)	1984	97
DISCRETE PREVALENCE	Total	HCV+ chronic	1984	2311
DISCRETE PREVALENCE	Total	Cirrhosis	1984	112
DISCRETE PREVALENCE	Total	HCC	1984	0
DISCRETE PREVALENCE	Total	Transplant	1984	0
INCIDENCE	Total	HCV+ acute	1984	443
INCIDENCE	Total	HCV+ chronic	1984	301
INCIDENCE	Total	Cirrhosis	1984	21
INCIDENCE	Total	HCC	1984	0
INCIDENCE	Total	Transplant	1984	0
YEARLY MORTALITY	Total	Cirrhosis	1984	0
YEARLY MORTALITY	Total	HCC	1984	0
YEARLY MORTALITY	Total	Transplant	1984	0
YEARLY MORTALITY	Total	HCV related	1984	1
YEARLY MORTALITY	Total	Not related to HCV	1984	71
CUMULATIVE MORTALITY	Total	HCV related	1984	8
CUMULATIVE MORTALITY	Total	Not related to HCV	1984	587
YLLs	Total	Cirrhosis	1984	0
YLLs	Total	HCC	1984	0
YLLs	Total	Transplant	1984	0
YLLs	Total	HCV related	1984	48
YLLs	Total	Not related to HCV	1984	3952
YLDs	Total	HCV+ acute	1984	113
YLDs	Total	HCV+ chronic	1984	587
YLDs	Total	Cirrhosis	1984	39
YLDs	Total	HCC	1984	0
YLDs	Total	Transplant	1984	0
YLDs	Total	Total	1984	752
DALYs	Total	HCV+ acute	1984	113
DALYs	Total	HCV+ chronic	1984	587
DALYs	Total	Cirrhosis	1984	49
DALYs	Total	HCC	1984	1
DALYs	Total	Transplant	1984	0
DALYs	Total	HCV related	1984	833
OVERLAPPING PREVALENCE	Total	Alive	1985	6051
OVERLAPPING PREVALENCE	Total	HCV+ (incl. treatment)	1985	3125
OVERLAPPING PREVALENCE	Total	HCV+ (excl. treatment)	1985	2993
OVERLAPPING PREVALENCE	Total	HCV treatment (excl. transplant)	1985	110
DISCRETE PREVALENCE	Total	HCV+ chronic	1985	2511
DISCRETE PREVALENCE	Total	Cirrhosis	1985	133
DISCRETE PREVALENCE	Total	HCC	1985	1
DISCRETE PREVALENCE	Total	Transplant	1985	0
INCIDENCE	Total	HCV+ acute	1985	461
INCIDENCE	Total	HCV+ chronic	1985	313
INCIDENCE	Total	Cirrhosis	1985	22
INCIDENCE	Total	HCC	1985	0
INCIDENCE	Total	Transplant	1985	0
YEARLY MORTALITY	Total	Cirrhosis	1985	0
YEARLY MORTALITY	Total	HCC	1985	0
YEARLY MORTALITY	Total	Transplant	1985	0
YEARLY MORTALITY	Total	HCV related	1985	1
YEARLY MORTALITY	Total	Not related to HCV	1985	80
CUMULATIVE MORTALITY	Total	HCV related	1985	11
CUMULATIVE MORTALITY	Total	Not related to HCV	1985	683
YLLs	Total	Cirrhosis	1985	0
YLLs	Total	HCC	1985	0
YLLs	Total	Transplant	1985	0
YLLs	Total	HCV related	1985	50
YLLs	Total	Not related to HCV	1985	4456
YLDs	Total	HCV+ acute	1985	117
YLDs	Total	HCV+ chronic	1985	638
YLDs	Total	Cirrhosis	1985	47
YLDs	Total	HCC	1985	1
YLDs	Total	Transplant	1985	0
YLDs	Total	Total	1985	820
DALYs	Total	HCV+ acute	1985	117
DALYs	Total	HCV+ chronic	1985	638
DALYs	Total	Cirrhosis	1985	57
DALYs	Total	HCC	1985	1
DALYs	Total	Transplant	1985	0
DALYs	Total	HCV related	1985	902
OVERLAPPING PREVALENCE	Total	Alive	1986	6592
OVERLAPPING PREVALENCE	Total	HCV+ (incl. treatment)	1986	3343
OVERLAPPING PREVALENCE	Total	HCV+ (excl. treatment)	1986	3201
OVERLAPPING PREVALENCE	Total	HCV treatment (excl. transplant)	1986	121
DISCRETE PREVALENCE	Total	HCV+ chronic	1986	2722
DISCRETE PREVALENCE	Total	Cirrhosis	1986	157
DISCRETE PREVALENCE	Total	HCC	1986	1
DISCRETE PREVALENCE	Total	Transplant	1986	0
INCIDENCE	Total	HCV+ acute	1986	442
INCIDENCE	Total	HCV+ chronic	1986	328
INCIDENCE	Total	Cirrhosis	1986	25
INCIDENCE	Total	HCC	1986	0
INCIDENCE	Total	Transplant	1986	0
YEARLY MORTALITY	Total	Cirrhosis	1986	1
YEARLY MORTALITY	Total	HCC	1986	0
YEARLY MORTALITY	Total	Transplant	1986	0
YEARLY MORTALITY	Total	HCV related	1986	2
YEARLY MORTALITY	Total	Not related to HCV	1986	84
CUMULATIVE MORTALITY	Total	HCV related	1986	16
CUMULATIVE MORTALITY	Total	Not related to HCV	1986	783
YLLs	Total	Cirrhosis	1986	43
YLLs	Total	HCC	1986	0
YLLs	Total	Transplant	1986	0
YLLs	Total	HCV related	1986	91
YLLs	Total	Not related to HCV	1986	4635
YLDs	Total	HCV+ acute	1986	112
YLDs	Total	HCV+ chronic	1986	691
YLDs	Total	Cirrhosis	1986	54
YLDs	Total	HCC	1986	1
YLDs	Total	Transplant	1986	0
YLDs	Total	Total	1986	878
DALYs	Total	HCV+ acute	1986	112
DALYs	Total	HCV+ chronic	1986	691
DALYs	Total	Cirrhosis	1986	107
DALYs	Total	HCC	1986	1
DALYs	Total	Transplant	1986	0
DALYs	Total	HCV related	1986	1007
OVERLAPPING PREVALENCE	Total	Alive	1987	7108
OVERLAPPING PREVALENCE	Total	HCV+ (incl. treatment)	1987	3514
OVERLAPPING PREVALENCE	Total	HCV+ (excl. treatment)	1987	3350
OVERLAPPING PREVALENCE	Total	HCV treatment (excl. transplant)	1987	135
DISCRETE PREVALENCE	Total	HCV+ chronic	1987	2897
DISCRETE PREVALENCE	Total	Cirrhosis	1987	182
DISCRETE PREVALENCE	Total	HCC	1987	1
DISCRETE PREVALENCE	Total	Transplant	1987	0
INCIDENCE	Total	HCV+ acute	1987	426
INCIDENCE	Total	HCV+ chronic	1987	313
INCIDENCE	Total	Cirrhosis	1987	28
INCIDENCE	Total	HCC	1987	0
INCIDENCE	Total	Transplant	1987	0
YEARLY MORTALITY	Total	Cirrhosis	1987	1
YEARLY MORTALITY	Total	HCC	1987	0
YEARLY MORTALITY	Total	Transplant	1987	0
YEARLY MORTALITY	Total	HCV related	1987	2
YEARLY MORTALITY	Total	Not related to HCV	1987	89
CUMULATIVE MORTALITY	Total	HCV related	1987	22
CUMULATIVE MORTALITY	Total	Not related to HCV	1987	892
YLLs	Total	Cirrhosis	1987	44
YLLs	Total	HCC	1987	0
YLLs	Total	Transplant	1987	0
YLLs	Total	HCV related	1987	111
YLLs	Total	Not related to HCV	1987	4853
YLDs	Total	HCV+ acute	1987	108
YLDs	Total	HCV+ chronic	1987	736
YLDs	Total	Cirrhosis	1987	62
YLDs	Total	HCC	1987	1
YLDs	Total	Transplant	1987	0
YLDs	Total	Total	1987	928
DALYs	Total	HCV+ acute	1987	108
DALYs	Total	HCV+ chronic	1987	736
DALYs	Total	Cirrhosis	1987	115
DALYs	Total	HCC	1987	2
DALYs	Total	Transplant	1987	0
DALYs	Total	HCV related	1987	1095
OVERLAPPING PREVALENCE	Total	Alive	1988	7616
OVERLAPPING PREVALENCE	Total	HCV+ (incl. treatment)	1988	3753
OVERLAPPING PREVALENCE	Total	HCV+ (excl. treatment)	1988	3590
OVERLAPPING PREVALENCE	Total	HCV treatment (excl. transplant)	1988	146
DISCRETE PREVALENCE	Total	HCV+ chronic	1988	3053
DISCRETE PREVALENCE	Total	Cirrhosis	1988	207
DISCRETE PREVALENCE	Total	HCC	1988	2
DISCRETE PREVALENCE	Total	Transplant	1988	0
INCIDENCE	Total	HCV+ acute	1988	489
INCIDENCE	Total	HCV+ chronic	1988	306
INCIDENCE	Total	Cirrhosis	1988	30
INCIDENCE	Total	HCC	1988	1
INCIDENCE	Total	Transplant	1988	0
YEARLY MORTALITY	Total	Cirrhosis	1988	1
YEARLY MORTALITY	Total	HCC	1988	0
YEARLY MORTALITY	Total	Transplant	1988	0
YEARLY MORTALITY	Total	HCV related	1988	3
YEARLY MORTALITY	Total	Not related to HCV	1988	95
CUMULATIVE MORTALITY	Total	HCV related	1988	28
CUMULATIVE MORTALITY	Total	Not related to HCV	1988	1001
YLLs	Total	Cirrhosis	1988	53
YLLs	Total	HCC	1988	0
YLLs	Total	Transplant	1988	0
YLLs	Total	HCV related	1988	141
YLLs	Total	Not related to HCV	1988	5146
YLDs	Total	HCV+ acute	1988	124
YLDs	Total	HCV+ chronic	1988	775
YLDs	Total	Cirrhosis	1988	70
YLDs	Total	HCC	1988	1
YLDs	Total	Transplant	1988	0
YLDs	Total	Total	1988	993
DALYs	Total	HCV+ acute	1988	124
DALYs	Total	HCV+ chronic	1988	775
DALYs	Total	Cirrhosis	1988	139
DALYs	Total	HCC	1988	3
DALYs	Total	Transplant	1988	0
DALYs	Total	HCV related	1988	1189
OVERLAPPING PREVALENCE	Total	Alive	1989	8128
OVERLAPPING PREVALENCE	Total	HCV+ (incl. treatment)	1989	3900
OVERLAPPING PREVALENCE	Total	HCV+ (excl. treatment)	1989	3726
OVERLAPPING PREVALENCE	Total	HCV treatment (excl. transplant)	1989	158
DISCRETE PREVALENCE	Total	HCV+ chronic	1989	3260
DISCRETE PREVALENCE	Total	Cirrhosis	1989	233
DISCRETE PREVALENCE	Total	HCC	1989	2
DISCRETE PREVALENCE	Total	Transplant	1989	0
INCIDENCE	Total	HCV+ acute	1989	413
INCIDENCE	Total	HCV+ chronic	1989	349
INCIDENCE	Total	Cirrhosis	1989	31
INCIDENCE	Total	HCC	1989	1
INCIDENCE	Total	Transplant	1989	0
YEARLY MORTALITY	Total	Cirrhosis	1989	1
YEARLY MORTALITY	Total	HCC	1989	0
YEARLY MORTALITY	Total	Transplant	1989	0
YEARLY MORTALITY	Total	HCV related	1989	3
YEARLY MORTALITY	Total	Not related to HCV	1989	102
CUMULATIVE MORTALITY	Total	HCV related	1989	35
CUMULATIVE MORTALITY	Total	Not related to HCV	1989	1118
YLLs	Total	Cirrhosis	1989	53
YLLs	Total	HCC	1989	0
YLLs	Total	Transplant	1989	0
YLLs	Total	HCV related	1989	157
YLLs	Total	Not related to HCV	1989	5388
YLDs	Total	HCV+ acute	1989	105
YLDs	Total	HCV+ chronic	1989	828
YLDs	Total	Cirrhosis	1989	78
YLDs	Total	HCC	1989	1
YLDs	Total	Transplant	1989	0
YLDs	Total	Total	1989	1039
DALYs	Total	HCV+ acute	1989	105
DALYs	Total	HCV+ chronic	1989	828
DALYs	Total	Cirrhosis	1989	148
DALYs	Total	HCC	1989	4
DALYs	Total	Transplant	1989	0
DALYs	Total	HCV related	1989	1260
OVERLAPPING PREVALENCE	Total	Alive	1990	8746
OVERLAPPING PREVALENCE	Total	HCV+ (incl. treatment)	1990	4230
OVERLAPPING PREVALENCE	Total	HCV+ (excl. treatment)	1990	4029
OVERLAPPING PREVALENCE	Total	HCV treatment (excl. transplant)	1990	170
DISCRETE PREVALENCE	Total	HCV+ chronic	1990	3401
DISCRETE PREVALENCE	Total	Cirrhosis	1990	265
DISCRETE PREVALENCE	Total	HCC	1990	3
DISCRETE PREVALENCE	Total	Transplant	1990	0
INCIDENCE	Total	HCV+ acute	1990	574
INCIDENCE	Total	HCV+ chronic	1990	294
INCIDENCE	Total	Cirrhosis	1990	35
INCIDENCE	Total	HCC	1990	1
INCIDENCE	Total	Transplant	1990	0
YEARLY MORTALITY	Total	Cirrhosis	1990	2
YEARLY MORTALITY	Total	HCC	1990	0
YEARLY MORTALITY	Total	Transplant	1990	0
YEARLY MORTALITY	Total	HCV related	1990	5
YEARLY MORTALITY	Total	Not related to HCV	1990	107
CUMULATIVE MORTALITY	Total	HCV related	1990	43
CUMULATIVE MORTALITY	Total	Not related to HCV	1990	1242
YLLs	Total	Cirrhosis	1990	89
YLLs	Total	HCC	1990	0
YLLs	Total	Transplant	1990	0
YLLs	Total	HCV related	1990	202
YLLs	Total	Not related to HCV	1990	5702
YLDs	Total	HCV+ acute	1990	146
YLDs	Total	HCV+ chronic	1990	864
YLDs	Total	Cirrhosis	1990	88
YLDs	Total	HCC	1990	2
YLDs	Total	Transplant	1990	0
YLDs	Total	Total	1990	1126
DALYs	Total	HCV+ acute	1990	146
DALYs	Total	HCV+ chronic	1990	864
DALYs	Total	Cirrhosis	1990	188
DALYs	Total	HCC	1990	8
DALYs	Total	Transplant	1990	0
DALYs	Total	HCV related	1990	1390
OVERLAPPING PREVALENCE	Total	Alive	1991	9356
OVERLAPPING PREVALENCE	Total	HCV+ (incl. treatment)	1991	4530
OVERLAPPING PREVALENCE	Total	HCV+ (excl. treatment)	1991	4324
OVERLAPPING PREVALENCE	Total	HCV treatment (excl. transplant)	1991	182
DISCRETE PREVALENCE	Total	HCV+ chronic	1991	3649
DISCRETE PREVALENCE	Total	Cirrhosis	1991	292
DISCRETE PREVALENCE	Total	HCC	1991	3
DISCRETE PREVALENCE	Total	Transplant	1991	0
INCIDENCE	Total	HCV+ acute	1991	607
INCIDENCE	Total	HCV+ chronic	1991	406
INCIDENCE	Total	Cirrhosis	1991	37
INCIDENCE	Total	HCC	1991	2
INCIDENCE	Total	Transplant	1991	0
YEARLY MORTALITY	Total	Cirrhosis	1991	2
YEARLY MORTALITY	Total	HCC	1991	1
YEARLY MORTALITY	Total	Transplant	1991	0
YEARLY MORTALITY	Total	HCV related	1991	5
YEARLY MORTALITY	Total	Not related to HCV	1991	114
CUMULATIVE MORTALITY	Total	HCV related	1991	52
CUMULATIVE MORTALITY	Total	Not related to HCV	1991	1379
YLLs	Total	Cirrhosis	1991	91
YLLs	Total	HCC	1991	44
YLLs	Total	Transplant	1991	0
YLLs	Total	HCV related	1991	240
YLLs	Total	Not related to HCV	1991	5979
YLDs	Total	HCV+ acute	1991	154
YLDs	Total	HCV+ chronic	1991	927
YLDs	Total	Cirrhosis	1991	97
YLDs	Total	HCC	1991	2
YLDs	Total	Transplant	1991	0
YLDs	Total	Total	1991	1208
DALYs	Total	HCV+ acute	1991	154
DALYs	Total	HCV+ chronic	1991	927
DALYs	Total	Cirrhosis	1991	206
DALYs	Total	HCC	1991	48
DALYs	Total	Transplant	1991	0
DALYs	Total	HCV related	1991	1515
OVERLAPPING PREVALENCE	Total	Alive	1992	9977
OVERLAPPING PREVALENCE	Total	HCV+ (incl. treatment)	1992	4923
OVERLAPPING PREVALENCE	Total	HCV+ (excl. treatment)	1992	4697
OVERLAPPING PREVALENCE	Total	HCV treatment (excl. transplant)	1992	195
DISCRETE PREVALENCE	Total	HCV+ chronic	1992	3907
DISCRETE PREVALENCE	Total	Cirrhosis	1992	320
DISCRETE PREVALENCE	Total	HCC	1992	4
DISCRETE PREVALENCE	Total	Transplant	1992	0
INCIDENCE	Total	HCV+ acute	1992	723
INCIDENCE	Total	HCV+ chronic	1992	433
INCIDENCE	Total	Cirrhosis	1992	39
INCIDENCE	Total	HCC	1992	2
INCIDENCE	Total	Transplant	1992	0
YEARLY MORTALITY	Total	Cirrhosis	1992	3
YEARLY MORTALITY	Total	HCC	1992	1
YEARLY MORTALITY	Total	Transplant	1992	0
YEARLY MORTALITY	Total	HCV related	1992	6
YEARLY MORTALITY	Total	Not related to HCV	1992	120
CUMULATIVE MORTALITY	Total	HCV related	1992	62
CUMULATIVE MORTALITY	Total	Not related to HCV	1992	1514
YLLs	Total	Cirrhosis	1992	128
YLLs	Total	HCC	1992	45
YLLs	Total	Transplant	1992	0
YLLs	Total	HCV related	1992	271
YLLs	Total	Not related to HCV	1992	6317
YLDs	Total	HCV+ acute	1992	184
YLDs	Total	HCV+ chronic	1992	992
YLDs	Total	Cirrhosis	1992	107
YLDs	Total	HCC	1992	3
YLDs	Total	Transplant	1992	0
YLDs	Total	Total	1992	1311
DALYs	Total	HCV+ acute	1992	184
DALYs	Total	HCV+ chronic	1992	992
DALYs	Total	Cirrhosis	1992	256
DALYs	Total	HCC	1992	50
DALYs	Total	Transplant	1992	0
DALYs	Total	HCV related	1992	1652
OVERLAPPING PREVALENCE	Total	Alive	1993	10601
OVERLAPPING PREVALENCE	Total	HCV+ (incl. treatment)	1993	5136
OVERLAPPING PREVALENCE	Total	HCV+ (excl. treatment)	1993	4906
OVERLAPPING PREVALENCE	Total	HCV treatment (excl. transplant)	1993	209
DISCRETE PREVALENCE	Total	HCV+ chronic	1993	4230
DISCRETE PREVALENCE	Total	Cirrhosis	1993	354
DISCRETE PREVALENCE	Total	HCC	1993	5
DISCRETE PREVALENCE	Total	Transplant	1993	0
INCIDENCE	Total	HCV+ acute	1993	605
INCIDENCE	Total	HCV+ chronic	1993	519
INCIDENCE	Total	Cirrhosis	1993	43
INCIDENCE	Total	HCC	1993	2
INCIDENCE	Total	Transplant	1993	0
YEARLY MORTALITY	Total	Cirrhosis	1993	3
YEARLY MORTALITY	Total	HCC	1993	1
YEARLY MORTALITY	Total	Transplant	1993	0
YEARLY MORTALITY	Total	HCV related	1993	7
YEARLY MORTALITY	Total	Not related to HCV	1993	128
CUMULATIVE MORTALITY	Total	HCV related	1993	73
CUMULATIVE MORTALITY	Total	Not related to HCV	1993	1663
YLLs	Total	Cirrhosis	1993	139
YLLs	Total	HCC	1993	51
YLLs	Total	Transplant	1993	0
YLLs	Total	HCV related	1993	311
YLLs	Total	Not related to HCV	1993	6625
YLDs	Total	HCV+ acute	1993	154
YLDs	Total	HCV+ chronic	1993	1074
YLDs	Total	Cirrhosis	1993	118
YLDs	Total	HCC	1993	3
YLDs	Total	Transplant	1993	0
YLDs	Total	Total	1993	1372
DALYs	Total	HCV+ acute	1993	154
DALYs	Total	HCV+ chronic	1993	1074
DALYs	Total	Cirrhosis	1993	275
DALYs	Total	HCC	1993	58
DALYs	Total	Transplant	1993	0
DALYs	Total	HCV related	1993	1764
OVERLAPPING PREVALENCE	Total	Alive	1994	11254
OVERLAPPING PREVALENCE	Total	HCV+ (incl. treatment)	1994	5518
OVERLAPPING PREVALENCE	Total	HCV+ (excl. treatment)	1994	5272
OVERLAPPING PREVALENCE	Total	HCV treatment (excl. transplant)	1994	231
DISCRETE PREVALENCE	Total	HCV+ chronic	1994	4456
DISCRETE PREVALENCE	Total	Cirrhosis	1994	389
DISCRETE PREVALENCE	Total	HCC	1994	5
DISCRETE PREVALENCE	Total	Transplant	1994	0
INCIDENCE	Total	HCV+ acute	1994	724
INCIDENCE	Total	HCV+ chronic	1994	428
INCIDENCE	Total	Cirrhosis	1994	47
INCIDENCE	Total	HCC	1994	3
INCIDENCE	Total	Transplant	1994	0
YEARLY MORTALITY	Total	Cirrhosis	1994	3
YEARLY MORTALITY	Total	HCC	1994	2
YEARLY MORTALITY	Total	Transplant	1994	0
YEARLY MORTALITY	Total	HCV related	1994	8
YEARLY MORTALITY	Total	Not related to HCV	1994	136
CUMULATIVE MORTALITY	Total	HCV related	1994	85
CUMULATIVE MORTALITY	Total	Not related to HCV	1994	1817
YLLs	Total	Cirrhosis	1994	151
YLLs	Total	HCC	1994	83
YLLs	Total	Transplant	1994	0
YLLs	Total	HCV related	1994	371
YLLs	Total	Not related to HCV	1994	7049
YLDs	Total	HCV+ acute	1994	184
YLDs	Total	HCV+ chronic	1994	1132
YLDs	Total	Cirrhosis	1994	129
YLDs	Total	HCC	1994	3
YLDs	Total	Transplant	1994	0
YLDs	Total	Total	1994	1477
DALYs	Total	HCV+ acute	1994	184
DALYs	Total	HCV+ chronic	1994	1132
DALYs	Total	Cirrhosis	1994	302
DALYs	Total	HCC	1994	87
DALYs	Total	Transplant	1994	0
DALYs	Total	HCV related	1994	1913
OVERLAPPING PREVALENCE	Total	Alive	1995	12031
OVERLAPPING PREVALENCE	Total	HCV+ (incl. treatment)	1995	5838
OVERLAPPING PREVALENCE	Total	HCV+ (excl. treatment)	1995	5570
OVERLAPPING PREVALENCE	Total	HCV treatment (excl. transplant)	1995	246
DISCRETE PREVALENCE	Total	HCV+ chronic	1995	4750
DISCRETE PREVALENCE	Total	Cirrhosis	1995	424
DISCRETE PREVALENCE	Total	HCC	1995	6
DISCRETE PREVALENCE	Total	Transplant	1995	0
INCIDENCE	Total	HCV+ acute	1995	729
INCIDENCE	Total	HCV+ chronic	1995	516
INCIDENCE	Total	Cirrhosis	1995	49
INCIDENCE	Total	HCC	1995	3
INCIDENCE	Total	Transplant	1995	0
YEARLY MORTALITY	Total	Cirrhosis	1995	4
YEARLY MORTALITY	Total	HCC	1995	2
YEARLY MORTALITY	Total	Transplant	1995	0
YEARLY MORTALITY	Total	HCV related	1995	9
YEARLY MORTALITY	Total	Not related to HCV	1995	148
CUMULATIVE MORTALITY	Total	HCV related	1995	99
CUMULATIVE MORTALITY	Total	Not related to HCV	1995	1982
YLLs	Total	Cirrhosis	1995	172
YLLs	Total	HCC	1995	88
YLLs	Total	Transplant	1995	0
YLLs	Total	HCV related	1995	383
YLLs	Total	Not related to HCV	1995	7558
YLDs	Total	HCV+ acute	1995	185
YLDs	Total	HCV+ chronic	1995	1206
YLDs	Total	Cirrhosis	1995	140
YLDs	Total	HCC	1995	4
YLDs	Total	Transplant	1995	0
YLDs	Total	Total	1995	1562
DALYs	Total	HCV+ acute	1995	185
DALYs	Total	HCV+ chronic	1995	1206
DALYs	Total	Cirrhosis	1995	335
DALYs	Total	HCC	1995	96
DALYs	Total	Transplant	1995	0
DALYs	Total	HCV related	1995	2025
OVERLAPPING PREVALENCE	Total	Alive	1996	12823
OVERLAPPING PREVALENCE	Total	HCV+ (incl. treatment)	1996	6091
OVERLAPPING PREVALENCE	Total	HCV+ (excl. treatment)	1996	5790
OVERLAPPING PREVALENCE	Total	HCV treatment (excl. transplant)	1996	261
DISCRETE PREVALENCE	Total	HCV+ chronic	1996	5060
DISCRETE PREVALENCE	Total	Cirrhosis	1996	465
DISCRETE PREVALENCE	Total	HCC	1996	7
DISCRETE PREVALENCE	Total	Transplant	1996	0
INCIDENCE	Total	HCV+ acute	1996	635
INCIDENCE	Total	HCV+ chronic	1996	522
INCIDENCE	Total	Cirrhosis	1996	54
INCIDENCE	Total	HCC	1996	4
INCIDENCE	Total	Transplant	1996	0
YEARLY MORTALITY	Total	Cirrhosis	1996	4
YEARLY MORTALITY	Total	HCC	1996	3
YEARLY MORTALITY	Total	Transplant	1996	0
YEARLY MORTALITY	Total	HCV related	1996	9
YEARLY MORTALITY	Total	Not related to HCV	1996	156
CUMULATIVE MORTALITY	Total	HCV related	1996	112
CUMULATIVE MORTALITY	Total	Not related to HCV	1996	2162
YLLs	Total	Cirrhosis	1996	178
YLLs	Total	HCC	1996	109
YLLs	Total	Transplant	1996	0
YLLs	Total	HCV related	1996	405
YLLs	Total	Not related to HCV	1996	7960
YLDs	Total	HCV+ acute	1996	161
YLDs	Total	HCV+ chronic	1996	1285
YLDs	Total	Cirrhosis	1996	152
YLDs	Total	HCC	1996	4
YLDs	Total	Transplant	1996	0
YLDs	Total	Total	1996	1633
DALYs	Total	HCV+ acute	1996	161
DALYs	Total	HCV+ chronic	1996	1285
DALYs	Total	Cirrhosis	1996	360
DALYs	Total	HCC	1996	115
DALYs	Total	Transplant	1996	0
DALYs	Total	HCV related	1996	2118
OVERLAPPING PREVALENCE	Total	Alive	1997	13770
OVERLAPPING PREVALENCE	Total	HCV+ (incl. treatment)	1997	6475
OVERLAPPING PREVALENCE	Total	HCV+ (excl. treatment)	1997	6164
OVERLAPPING PREVALENCE	Total	HCV treatment (excl. transplant)	1997	278
DISCRETE PREVALENCE	Total	HCV+ chronic	1997	5266
DISCRETE PREVALENCE	Total	Cirrhosis	1997	510
DISCRETE PREVALENCE	Total	HCC	1997	8
DISCRETE PREVALENCE	Total	Transplant	1997	0
INCIDENCE	Total	HCV+ acute	1997	802
INCIDENCE	Total	HCV+ chronic	1997	455
INCIDENCE	Total	Cirrhosis	1997	56
INCIDENCE	Total	HCC	1997	4
INCIDENCE	Total	Transplant	1997	0
YEARLY MORTALITY	Total	Cirrhosis	1997	5
YEARLY MORTALITY	Total	HCC	1997	3
YEARLY MORTALITY	Total	Transplant	1997	0
YEARLY MORTALITY	Total	HCV related	1997	11
YEARLY MORTALITY	Total	Not related to HCV	1997	168
CUMULATIVE MORTALITY	Total	HCV related	1997	130
CUMULATIVE MORTALITY	Total	Not related to HCV	1997	2349
YLLs	Total	Cirrhosis	1997	225
YLLs	Total	HCC	1997	128
YLLs	Total	Transplant	1997	0
YLLs	Total	HCV related	1997	485
YLLs	Total	Not related to HCV	1997	8576
YLDs	Total	HCV+ acute	1997	204
YLDs	Total	HCV+ chronic	1997	1338
YLDs	Total	Cirrhosis	1997	167
YLDs	Total	HCC	1997	5
YLDs	Total	Transplant	1997	0
YLDs	Total	Total	1997	1740
DALYs	Total	HCV+ acute	1997	204
DALYs	Total	HCV+ chronic	1997	1338
DALYs	Total	Cirrhosis	1997	421
DALYs	Total	HCC	1997	138
DALYs	Total	Transplant	1997	0
DALYs	Total	HCV related	1997	2311
OVERLAPPING PREVALENCE	Total	Alive	1998	14697
OVERLAPPING PREVALENCE	Total	HCV+ (incl. treatment)	1998	6778
OVERLAPPING PREVALENCE	Total	HCV+ (excl. treatment)	1998	6447
OVERLAPPING PREVALENCE	Total	HCV treatment (excl. transplant)	1998	295
DISCRETE PREVALENCE	Total	HCV+ chronic	1998	5573
DISCRETE PREVALENCE	Total	Cirrhosis	1998	549
DISCRETE PREVALENCE	Total	HCC	1998	9
DISCRETE PREVALENCE	Total	Transplant	1998	0
INCIDENCE	Total	HCV+ acute	1998	745
INCIDENCE	Total	HCV+ chronic	1998	574
INCIDENCE	Total	Cirrhosis	1998	60
INCIDENCE	Total	HCC	1998	5
INCIDENCE	Total	Transplant	1998	0
YEARLY MORTALITY	Total	Cirrhosis	1998	6
YEARLY MORTALITY	Total	HCC	1998	4
YEARLY MORTALITY	Total	Transplant	1998	0
YEARLY MORTALITY	Total	HCV related	1998	12
YEARLY MORTALITY	Total	Not related to HCV	1998	180
CUMULATIVE MORTALITY	Total	HCV related	1998	148
CUMULATIVE MORTALITY	Total	Not related to HCV	1998	2557
YLLs	Total	Cirrhosis	1998	245
YLLs	Total	HCC	1998	156
YLLs	Total	Transplant	1998	0
YLLs	Total	HCV related	1998	505
YLLs	Total	Not related to HCV	1998	9131
YLDs	Total	HCV+ acute	1998	189
YLDs	Total	HCV+ chronic	1998	1416
YLDs	Total	Cirrhosis	1998	179
YLDs	Total	HCC	1998	6
YLDs	Total	Transplant	1998	0
YLDs	Total	Total	1998	1820
DALYs	Total	HCV+ acute	1998	189
DALYs	Total	HCV+ chronic	1998	1416
DALYs	Total	Cirrhosis	1998	460
DALYs	Total	HCC	1998	166
DALYs	Total	Transplant	1998	0
DALYs	Total	HCV related	1998	2433
OVERLAPPING PREVALENCE	Total	Alive	1999	15800
OVERLAPPING PREVALENCE	Total	HCV+ (incl. treatment)	1999	7077
OVERLAPPING PREVALENCE	Total	HCV+ (excl. treatment)	1999	6730
OVERLAPPING PREVALENCE	Total	HCV treatment (excl. transplant)	1999	314
DISCRETE PREVALENCE	Total	HCV+ chronic	1999	5831
DISCRETE PREVALENCE	Total	Cirrhosis	1999	596
DISCRETE PREVALENCE	Total	HCC	1999	10
DISCRETE PREVALENCE	Total	Transplant	1999	0
INCIDENCE	Total	HCV+ acute	1999	759
INCIDENCE	Total	HCV+ chronic	1999	530
INCIDENCE	Total	Cirrhosis	1999	60
INCIDENCE	Total	HCC	1999	5
INCIDENCE	Total	Transplant	1999	0
YEARLY MORTALITY	Total	Cirrhosis	1999	6
YEARLY MORTALITY	Total	HCC	1999	4
YEARLY MORTALITY	Total	Transplant	1999	0
YEARLY MORTALITY	Total	HCV related	1999	13
YEARLY MORTALITY	Total	Not related to HCV	1999	196
CUMULATIVE MORTALITY	Total	HCV related	1999	167
CUMULATIVE MORTALITY	Total	Not related to HCV	1999	2774
YLLs	Total	Cirrhosis	1999	246
YLLs	Total	HCC	1999	139
YLLs	Total	Transplant	1999	0
YLLs	Total	HCV related	1999	555
YLLs	Total	Not related to HCV	1999	9828
YLDs	Total	HCV+ acute	1999	193
YLDs	Total	HCV+ chronic	1999	1481
YLDs	Total	Cirrhosis	1999	195
YLDs	Total	HCC	1999	6
YLDs	Total	Transplant	1999	0
YLDs	Total	Total	1999	1907
DALYs	Total	HCV+ acute	1999	193
DALYs	Total	HCV+ chronic	1999	1481
DALYs	Total	Cirrhosis	1999	465
DALYs	Total	HCC	1999	148
DALYs	Total	Transplant	1999	0
DALYs	Total	HCV related	1999	2551
OVERLAPPING PREVALENCE	Total	Alive	2000	17069
OVERLAPPING PREVALENCE	Total	HCV+ (incl. treatment)	2000	7292
OVERLAPPING PREVALENCE	Total	HCV+ (excl. treatment)	2000	6935
OVERLAPPING PREVALENCE	Total	HCV treatment (excl. transplant)	2000	333
DISCRETE PREVALENCE	Total	HCV+ chronic	2000	6066
DISCRETE PREVALENCE	Total	Cirrhosis	2000	635
DISCRETE PREVALENCE	Total	HCC	2000	11
DISCRETE PREVALENCE	Total	Transplant	2000	0
INCIDENCE	Total	HCV+ acute	2000	713
INCIDENCE	Total	HCV+ chronic	2000	541
INCIDENCE	Total	Cirrhosis	2000	66
INCIDENCE	Total	HCC	2000	6
INCIDENCE	Total	Transplant	2000	0
YEARLY MORTALITY	Total	Cirrhosis	2000	7
YEARLY MORTALITY	Total	HCC	2000	4
YEARLY MORTALITY	Total	Transplant	2000	0
YEARLY MORTALITY	Total	HCV related	2000	15
YEARLY MORTALITY	Total	Not related to HCV	2000	213
CUMULATIVE MORTALITY	Total	HCV related	2000	189
CUMULATIVE MORTALITY	Total	Not related to HCV	2000	3010
YLLs	Total	Cirrhosis	2000	304
YLLs	Total	HCC	2000	177
YLLs	Total	Transplant	2000	0
YLLs	Total	HCV related	2000	613
YLLs	Total	Not related to HCV	2000	10654
YLDs	Total	HCV+ acute	2000	181
YLDs	Total	HCV+ chronic	2000	1541
YLDs	Total	Cirrhosis	2000	205
YLDs	Total	HCC	2000	7
YLDs	Total	Transplant	2000	0
YLDs	Total	Total	2000	1970
DALYs	Total	HCV+ acute	2000	181
DALYs	Total	HCV+ chronic	2000	1541
DALYs	Total	Cirrhosis	2000	540
DALYs	Total	HCC	2000	184
DALYs	Total	Transplant	2000	0
DALYs	Total	HCV related	2000	2674
OVERLAPPING PREVALENCE	Total	Alive	2001	18303
OVERLAPPING PREVALENCE	Total	HCV+ (incl. treatment)	2001	7609
OVERLAPPING PREVALENCE	Total	HCV+ (excl. treatment)	2001	7232
OVERLAPPING PREVALENCE	Total	HCV treatment (excl. transplant)	2001	349
DISCRETE PREVALENCE	Total	HCV+ chronic	2001	6263
DISCRETE PREVALENCE	Total	Cirrhosis	2001	681
DISCRETE PREVALENCE	Total	HCC	2001	12
DISCRETE PREVALENCE	Total	Transplant	2001	0
INCIDENCE	Total	HCV+ acute	2001	801
INCIDENCE	Total	HCV+ chronic	2001	512
INCIDENCE	Total	Cirrhosis	2001	69
INCIDENCE	Total	HCC	2001	7
INCIDENCE	Total	Transplant	2001	0
YEARLY MORTALITY	Total	Cirrhosis	2001	7
YEARLY MORTALITY	Total	HCC	2001	5
YEARLY MORTALITY	Total	Transplant	2001	0
YEARLY MORTALITY	Total	HCV related	2001	16
YEARLY MORTALITY	Total	Not related to HCV	2001	230
CUMULATIVE MORTALITY	Total	HCV related	2001	211
CUMULATIVE MORTALITY	Total	Not related to HCV	2001	3264
YLLs	Total	Cirrhosis	2001	283
YLLs	Total	HCC	2001	166
YLLs	Total	Transplant	2001	0
YLLs	Total	HCV related	2001	642
YLLs	Total	Not related to HCV	2001	11459
YLDs	Total	HCV+ acute	2001	203
YLDs	Total	HCV+ chronic	2001	1591
YLDs	Total	Cirrhosis	2001	220
YLDs	Total	HCC	2001	8
YLDs	Total	Transplant	2001	0
YLDs	Total	Total	2001	2059
DALYs	Total	HCV+ acute	2001	203
DALYs	Total	HCV+ chronic	2001	1591
DALYs	Total	Cirrhosis	2001	532
DALYs	Total	HCC	2001	180
DALYs	Total	Transplant	2001	0
DALYs	Total	HCV related	2001	2788
OVERLAPPING PREVALENCE	Total	Alive	2002	18877
OVERLAPPING PREVALENCE	Total	HCV+ (incl. treatment)	2002	7767
OVERLAPPING PREVALENCE	Total	HCV+ (excl. treatment)	2002	7379
OVERLAPPING PREVALENCE	Total	HCV treatment (excl. transplant)	2002	359
DISCRETE PREVALENCE	Total	HCV+ chronic	2002	6535
DISCRETE PREVALENCE	Total	Cirrhosis	2002	728
DISCRETE PREVALENCE	Total	HCC	2002	13
DISCRETE PREVALENCE	Total	Transplant	2002	0
INCIDENCE	Total	HCV+ acute	2002	695
INCIDENCE	Total	HCV+ chronic	2002	571
INCIDENCE	Total	Cirrhosis	2002	72
INCIDENCE	Total	HCC	2002	7
INCIDENCE	Total	Transplant	2002	0
YEARLY MORTALITY	Total	Cirrhosis	2002	8
YEARLY MORTALITY	Total	HCC	2002	6
YEARLY MORTALITY	Total	Transplant	2002	0
YEARLY MORTALITY	Total	HCV related	2002	18
YEARLY MORTALITY	Total	Not related to HCV	2002	229
CUMULATIVE MORTALITY	Total	HCV related	2002	235
CUMULATIVE MORTALITY	Total	Not related to HCV	2002	3521
YLLs	Total	Cirrhosis	2002	329
YLLs	Total	HCC	2002	229
YLLs	Total	Transplant	2002	0
YLLs	Total	HCV related	2002	715
YLLs	Total	Not related to HCV	2002	11333
YLDs	Total	HCV+ acute	2002	177
YLDs	Total	HCV+ chronic	2002	1660
YLDs	Total	Cirrhosis	2002	234
YLDs	Total	HCC	2002	8
YLDs	Total	Transplant	2002	0
YLDs	Total	Total	2002	2118
DALYs	Total	HCV+ acute	2002	177
DALYs	Total	HCV+ chronic	2002	1660
DALYs	Total	Cirrhosis	2002	590
DALYs	Total	HCC	2002	240
DALYs	Total	Transplant	2002	0
DALYs	Total	HCV related	2002	2915
OVERLAPPING PREVALENCE	Total	Alive	2003	19329
OVERLAPPING PREVALENCE	Total	HCV+ (incl. treatment)	2003	7800
OVERLAPPING PREVALENCE	Total	HCV+ (excl. treatment)	2003	7379
OVERLAPPING PREVALENCE	Total	HCV treatment (excl. transplant)	2003	380
DISCRETE PREVALENCE	Total	HCV+ chronic	2003	6712
DISCRETE PREVALENCE	Total	Cirrhosis	2003	779
DISCRETE PREVALENCE	Total	HCC	2003	14
DISCRETE PREVALENCE	Total	Transplant	2003	0
INCIDENCE	Total	HCV+ acute	2003	509
INCIDENCE	Total	HCV+ chronic	2003	492
INCIDENCE	Total	Cirrhosis	2003	75
INCIDENCE	Total	HCC	2003	8
INCIDENCE	Total	Transplant	2003	0
YEARLY MORTALITY	Total	Cirrhosis	2003	9
YEARLY MORTALITY	Total	HCC	2003	6
YEARLY MORTALITY	Total	Transplant	2003	0
YEARLY MORTALITY	Total	HCV related	2003	19
YEARLY MORTALITY	Total	Not related to HCV	2003	226
CUMULATIVE MORTALITY	Total	HCV related	2003	258
CUMULATIVE MORTALITY	Total	Not related to HCV	2003	3770
YLLs	Total	Cirrhosis	2003	349
YLLs	Total	HCC	2003	218
YLLs	Total	Transplant	2003	0
YLLs	Total	HCV related	2003	735
YLLs	Total	Not related to HCV	2003	11048
YLDs	Total	HCV+ acute	2003	129
YLDs	Total	HCV+ chronic	2003	1705
YLDs	Total	Cirrhosis	2003	250
YLDs	Total	HCC	2003	9
YLDs	Total	Transplant	2003	0
YLDs	Total	Total	2003	2123
DALYs	Total	HCV+ acute	2003	129
DALYs	Total	HCV+ chronic	2003	1705
DALYs	Total	Cirrhosis	2003	630
DALYs	Total	HCC	2003	232
DALYs	Total	Transplant	2003	0
DALYs	Total	HCV related	2003	2982
OVERLAPPING PREVALENCE	Total	Alive	2004	19628
OVERLAPPING PREVALENCE	Total	HCV+ (incl. treatment)	2004	7979
OVERLAPPING PREVALENCE	Total	HCV+ (excl. treatment)	2004	7520
OVERLAPPING PREVALENCE	Total	HCV treatment (excl. transplant)	2004	422
DISCRETE PREVALENCE	Total	HCV+ chronic	2004	6732
DISCRETE PREVALENCE	Total	Cirrhosis	2004	833
DISCRETE PREVALENCE	Total	HCC	2004	15
DISCRETE PREVALENCE	Total	Transplant	2004	0
INCIDENCE	Total	HCV+ acute	2004	656
INCIDENCE	Total	HCV+ chronic	2004	361
INCIDENCE	Total	Cirrhosis	2004	77
INCIDENCE	Total	HCC	2004	8
INCIDENCE	Total	Transplant	2004	0
YEARLY MORTALITY	Total	Cirrhosis	2004	9
YEARLY MORTALITY	Total	HCC	2004	6
YEARLY MORTALITY	Total	Transplant	2004	0
YEARLY MORTALITY	Total	HCV related	2004	19
YEARLY MORTALITY	Total	Not related to HCV	2004	226
CUMULATIVE MORTALITY	Total	HCV related	2004	285
CUMULATIVE MORTALITY	Total	Not related to HCV	2004	4017
YLLs	Total	Cirrhosis	2004	375
YLLs	Total	HCC	2004	242
YLLs	Total	Transplant	2004	0
YLLs	Total	HCV related	2004	755
YLLs	Total	Not related to HCV	2004	10738
YLDs	Total	HCV+ acute	2004	167
YLDs	Total	HCV+ chronic	2004	1710
YLDs	Total	Cirrhosis	2004	265
YLDs	Total	HCC	2004	9
YLDs	Total	Transplant	2004	0
YLDs	Total	Total	2004	2190
DALYs	Total	HCV+ acute	2004	167
DALYs	Total	HCV+ chronic	2004	1710
DALYs	Total	Cirrhosis	2004	668
DALYs	Total	HCC	2004	255
DALYs	Total	Transplant	2004	0
DALYs	Total	HCV related	2004	3074
OVERLAPPING PREVALENCE	Total	Alive	2005	19899
OVERLAPPING PREVALENCE	Total	HCV+ (incl. treatment)	2005	7985
OVERLAPPING PREVALENCE	Total	HCV+ (excl. treatment)	2005	7495
OVERLAPPING PREVALENCE	Total	HCV treatment (excl. transplant)	2005	451
DISCRETE PREVALENCE	Total	HCV+ chronic	2005	6831
DISCRETE PREVALENCE	Total	Cirrhosis	2005	881
DISCRETE PREVALENCE	Total	HCC	2005	16
DISCRETE PREVALENCE	Total	Transplant	2005	0
INCIDENCE	Total	HCV+ acute	2005	538
INCIDENCE	Total	HCV+ chronic	2005	467
INCIDENCE	Total	Cirrhosis	2005	79
INCIDENCE	Total	HCC	2005	9
INCIDENCE	Total	Transplant	2005	0
YEARLY MORTALITY	Total	Cirrhosis	2005	10
YEARLY MORTALITY	Total	HCC	2005	7
YEARLY MORTALITY	Total	Transplant	2005	0
YEARLY MORTALITY	Total	HCV related	2005	21
YEARLY MORTALITY	Total	Not related to HCV	2005	222
CUMULATIVE MORTALITY	Total	HCV related	2005	314
CUMULATIVE MORTALITY	Total	Not related to HCV	2005	4270
YLLs	Total	Cirrhosis	2005	382
YLLs	Total	HCC	2005	256
YLLs	Total	Transplant	2005	0
YLLs	Total	HCV related	2005	811
YLLs	Total	Not related to HCV	2005	10377
YLDs	Total	HCV+ acute	2005	137
YLDs	Total	HCV+ chronic	2005	1735
YLDs	Total	Cirrhosis	2005	280
YLDs	Total	HCC	2005	10
YLDs	Total	Transplant	2005	0
YLDs	Total	Total	2005	2199
DALYs	Total	HCV+ acute	2005	137
DALYs	Total	HCV+ chronic	2005	1735
DALYs	Total	Cirrhosis	2005	690
DALYs	Total	HCC	2005	271
DALYs	Total	Transplant	2005	0
DALYs	Total	HCV related	2005	3142
OVERLAPPING PREVALENCE	Total	Alive	2006	20126
OVERLAPPING PREVALENCE	Total	HCV+ (incl. treatment)	2006	8037
OVERLAPPING PREVALENCE	Total	HCV+ (excl. treatment)	2006	7527
OVERLAPPING PREVALENCE	Total	HCV treatment (excl. transplant)	2006	491
DISCRETE PREVALENCE	Total	HCV+ chronic	2006	6859
DISCRETE PREVALENCE	Total	Cirrhosis	2006	922
DISCRETE PREVALENCE	Total	HCC	2006	16
DISCRETE PREVALENCE	Total	Transplant	2006	0
INCIDENCE	Total	HCV+ acute	2006	563
INCIDENCE	Total	HCV+ chronic	2006	383
INCIDENCE	Total	Cirrhosis	2006	79
INCIDENCE	Total	HCC	2006	10
INCIDENCE	Total	Transplant	2006	0
YEARLY MORTALITY	Total	Cirrhosis	2006	10
YEARLY MORTALITY	Total	HCC	2006	8
YEARLY MORTALITY	Total	Transplant	2006	0
YEARLY MORTALITY	Total	HCV related	2006	22
YEARLY MORTALITY	Total	Not related to HCV	2006	221
CUMULATIVE MORTALITY	Total	HCV related	2006	344
CUMULATIVE MORTALITY	Total	Not related to HCV	2006	4514
YLLs	Total	Cirrhosis	2006	385
YLLs	Total	HCC	2006	271
YLLs	Total	Transplant	2006	0
YLLs	Total	HCV related	2006	825
YLLs	Total	Not related to HCV	2006	10132
YLDs	Total	HCV+ acute	2006	143
YLDs	Total	HCV+ chronic	2006	1742
YLDs	Total	Cirrhosis	2006	290
YLDs	Total	HCC	2006	10
YLDs	Total	Transplant	2006	0
YLDs	Total	Total	2006	2218
DALYs	Total	HCV+ acute	2006	143
DALYs	Total	HCV+ chronic	2006	1742
DALYs	Total	Cirrhosis	2006	714
DALYs	Total	HCC	2006	285
DALYs	Total	Transplant	2006	0
DALYs	Total	HCV related	2006	3149
OVERLAPPING PREVALENCE	Total	Alive	2007	20388
OVERLAPPING PREVALENCE	Total	HCV+ (incl. treatment)	2007	7810
OVERLAPPING PREVALENCE	Total	HCV+ (excl. treatment)	2007	7239
OVERLAPPING PREVALENCE	Total	HCV treatment (excl. transplant)	2007	520
DISCRETE PREVALENCE	Total	HCV+ chronic	2007	6867
DISCRETE PREVALENCE	Total	Cirrhosis	2007	966
DISCRETE PREVALENCE	Total	HCC	2007	17
DISCRETE PREVALENCE	Total	Transplant	2007	0
INCIDENCE	Total	HCV+ acute	2007	304
INCIDENCE	Total	HCV+ chronic	2007	399
INCIDENCE	Total	Cirrhosis	2007	79
INCIDENCE	Total	HCC	2007	10
INCIDENCE	Total	Transplant	2007	0
YEARLY MORTALITY	Total	Cirrhosis	2007	10
YEARLY MORTALITY	Total	HCC	2007	8
YEARLY MORTALITY	Total	Transplant	2007	0
YEARLY MORTALITY	Total	HCV related	2007	23
YEARLY MORTALITY	Total	Not related to HCV	2007	218
CUMULATIVE MORTALITY	Total	HCV related	2007	375
CUMULATIVE MORTALITY	Total	Not related to HCV	2007	4760
YLLs	Total	Cirrhosis	2007	397
YLLs	Total	HCC	2007	276
YLLs	Total	Transplant	2007	0
YLLs	Total	HCV related	2007	839
YLLs	Total	Not related to HCV	2007	9910
YLDs	Total	HCV+ acute	2007	77
YLDs	Total	HCV+ chronic	2007	1744
YLDs	Total	Cirrhosis	2007	300
YLDs	Total	HCC	2007	11
YLDs	Total	Transplant	2007	0
YLDs	Total	Total	2007	2165
DALYs	Total	HCV+ acute	2007	77
DALYs	Total	HCV+ chronic	2007	1744
DALYs	Total	Cirrhosis	2007	734
DALYs	Total	HCC	2007	288
DALYs	Total	Transplant	2007	1
DALYs	Total	HCV related	2007	3112
OVERLAPPING PREVALENCE	Total	Alive	2008	20602
OVERLAPPING PREVALENCE	Total	HCV+ (incl. treatment)	2008	7774
OVERLAPPING PREVALENCE	Total	HCV+ (excl. treatment)	2008	7177
OVERLAPPING PREVALENCE	Total	HCV treatment (excl. transplant)	2008	550
DISCRETE PREVALENCE	Total	HCV+ chronic	2008	6679
DISCRETE PREVALENCE	Total	Cirrhosis	2008	1003
DISCRETE PREVALENCE	Total	HCC	2008	18
DISCRETE PREVALENCE	Total	Transplant	2008	0
INCIDENCE	Total	HCV+ acute	2008	442
INCIDENCE	Total	HCV+ chronic	2008	213
INCIDENCE	Total	Cirrhosis	2008	79
INCIDENCE	Total	HCC	2008	11
INCIDENCE	Total	Transplant	2008	0
YEARLY MORTALITY	Total	Cirrhosis	2008	11
YEARLY MORTALITY	Total	HCC	2008	8
YEARLY MORTALITY	Total	Transplant	2008	0
YEARLY MORTALITY	Total	HCV related	2008	23
YEARLY MORTALITY	Total	Not related to HCV	2008	219
CUMULATIVE MORTALITY	Total	HCV related	2008	407
CUMULATIVE MORTALITY	Total	Not related to HCV	2008	4997
YLLs	Total	Cirrhosis	2008	415
YLLs	Total	HCC	2008	290
YLLs	Total	Transplant	2008	0
YLLs	Total	HCV related	2008	859
YLLs	Total	Not related to HCV	2008	9710
YLDs	Total	HCV+ acute	2008	112
YLDs	Total	HCV+ chronic	2008	1696
YLDs	Total	Cirrhosis	2008	309
YLDs	Total	HCC	2008	11
YLDs	Total	Transplant	2008	0
YLDs	Total	Total	2008	2167
DALYs	Total	HCV+ acute	2008	112
DALYs	Total	HCV+ chronic	2008	1696
DALYs	Total	Cirrhosis	2008	747
DALYs	Total	HCC	2008	308
DALYs	Total	Transplant	2008	1
DALYs	Total	HCV related	2008	3168
OVERLAPPING PREVALENCE	Total	Alive	2009	20835
OVERLAPPING PREVALENCE	Total	HCV+ (incl. treatment)	2009	7744
OVERLAPPING PREVALENCE	Total	HCV+ (excl. treatment)	2009	7127
OVERLAPPING PREVALENCE	Total	HCV treatment (excl. transplant)	2009	564
DISCRETE PREVALENCE	Total	HCV+ chronic	2009	6621
DISCRETE PREVALENCE	Total	Cirrhosis	2009	1033
DISCRETE PREVALENCE	Total	HCC	2009	18
DISCRETE PREVALENCE	Total	Transplant	2009	1
INCIDENCE	Total	HCV+ acute	2009	487
INCIDENCE	Total	HCV+ chronic	2009	314
INCIDENCE	Total	Cirrhosis	2009	76
INCIDENCE	Total	HCC	2009	12
INCIDENCE	Total	Transplant	2009	1
YEARLY MORTALITY	Total	Cirrhosis	2009	11
YEARLY MORTALITY	Total	HCC	2009	9
YEARLY MORTALITY	Total	Transplant	2009	0
YEARLY MORTALITY	Total	HCV related	2009	24
YEARLY MORTALITY	Total	Not related to HCV	2009	221
CUMULATIVE MORTALITY	Total	HCV related	2009	437
CUMULATIVE MORTALITY	Total	Not related to HCV	2009	5238
YLLs	Total	Cirrhosis	2009	403
YLLs	Total	HCC	2009	317
YLLs	Total	Transplant	2009	0
YLLs	Total	HCV related	2009	878
YLLs	Total	Not related to HCV	2009	9529
YLDs	Total	HCV+ acute	2009	124
YLDs	Total	HCV+ chronic	2009	1682
YLDs	Total	Cirrhosis	2009	318
YLDs	Total	HCC	2009	11
YLDs	Total	Transplant	2009	1
YLDs	Total	Total	2009	2169
DALYs	Total	HCV+ acute	2009	124
DALYs	Total	HCV+ chronic	2009	1682
DALYs	Total	Cirrhosis	2009	756
DALYs	Total	HCC	2009	331
DALYs	Total	Transplant	2009	1
DALYs	Total	HCV related	2009	3180
OVERLAPPING PREVALENCE	Total	Alive	2010	21013
OVERLAPPING PREVALENCE	Total	HCV+ (incl. treatment)	2010	7677
OVERLAPPING PREVALENCE	Total	HCV+ (excl. treatment)	2010	7023
OVERLAPPING PREVALENCE	Total	HCV treatment (excl. transplant)	2010	585
DISCRETE PREVALENCE	Total	HCV+ chronic	2010	6554
DISCRETE PREVALENCE	Total	Cirrhosis	2010	1062
DISCRETE PREVALENCE	Total	HCC	2010	19
DISCRETE PREVALENCE	Total	Transplant	2010	1
INCIDENCE	Total	HCV+ acute	2010	461
INCIDENCE	Total	HCV+ chronic	2010	351
INCIDENCE	Total	Cirrhosis	2010	76
INCIDENCE	Total	HCC	2010	12
INCIDENCE	Total	Transplant	2010	1
YEARLY MORTALITY	Total	Cirrhosis	2010	11
YEARLY MORTALITY	Total	HCC	2010	9
YEARLY MORTALITY	Total	Transplant	2010	0
YEARLY MORTALITY	Total	HCV related	2010	25
YEARLY MORTALITY	Total	Not related to HCV	2010	221
CUMULATIVE MORTALITY	Total	HCV related	2010	469
CUMULATIVE MORTALITY	Total	Not related to HCV	2010	5490
YLLs	Total	Cirrhosis	2010	408
YLLs	Total	HCC	2010	298
YLLs	Total	Transplant	2010	0
YLLs	Total	HCV related	2010	871
YLLs	Total	Not related to HCV	2010	9347
YLDs	Total	HCV+ acute	2010	117
YLDs	Total	HCV+ chronic	2010	1665
YLDs	Total	Cirrhosis	2010	325
YLDs	Total	HCC	2010	12
YLDs	Total	Transplant	2010	1
YLDs	Total	Total	2010	2157
DALYs	Total	HCV+ acute	2010	117
DALYs	Total	HCV+ chronic	2010	1665
DALYs	Total	Cirrhosis	2010	760
DALYs	Total	HCC	2010	316
DALYs	Total	Transplant	2010	1
DALYs	Total	HCV related	2010	3165
OVERLAPPING PREVALENCE	Total	Alive	2011	21147
OVERLAPPING PREVALENCE	Total	HCV+ (incl. treatment)	2011	7500
OVERLAPPING PREVALENCE	Total	HCV+ (excl. treatment)	2011	6828
OVERLAPPING PREVALENCE	Total	HCV treatment (excl. transplant)	2011	614
DISCRETE PREVALENCE	Total	HCV+ chronic	2011	6467
DISCRETE PREVALENCE	Total	Cirrhosis	2011	1096
DISCRETE PREVALENCE	Total	HCC	2011	20
DISCRETE PREVALENCE	Total	Transplant	2011	1
INCIDENCE	Total	HCV+ acute	2011	365
INCIDENCE	Total	HCV+ chronic	2011	328
INCIDENCE	Total	Cirrhosis	2011	75
INCIDENCE	Total	HCC	2011	13
INCIDENCE	Total	Transplant	2011	1
YEARLY MORTALITY	Total	Cirrhosis	2011	11
YEARLY MORTALITY	Total	HCC	2011	9
YEARLY MORTALITY	Total	Transplant	2011	0
YEARLY MORTALITY	Total	HCV related	2011	26
YEARLY MORTALITY	Total	Not related to HCV	2011	218
CUMULATIVE MORTALITY	Total	HCV related	2011	503
CUMULATIVE MORTALITY	Total	Not related to HCV	2011	5729
YLLs	Total	Cirrhosis	2011	395
YLLs	Total	HCC	2011	314
YLLs	Total	Transplant	2011	0
YLLs	Total	HCV related	2011	902
YLLs	Total	Not related to HCV	2011	9142
YLDs	Total	HCV+ acute	2011	93
YLDs	Total	HCV+ chronic	2011	1643
YLDs	Total	Cirrhosis	2011	334
YLDs	Total	HCC	2011	13
YLDs	Total	Transplant	2011	1
YLDs	Total	Total	2011	2118
DALYs	Total	HCV+ acute	2011	93
DALYs	Total	HCV+ chronic	2011	1643
DALYs	Total	Cirrhosis	2011	758
DALYs	Total	HCC	2011	332
DALYs	Total	Transplant	2011	1
DALYs	Total	HCV related	2011	3158
OVERLAPPING PREVALENCE	Total	Alive	2012	21247
OVERLAPPING PREVALENCE	Total	HCV+ (incl. treatment)	2012	7360
OVERLAPPING PREVALENCE	Total	HCV+ (excl. treatment)	2012	6652
OVERLAPPING PREVALENCE	Total	HCV treatment (excl. transplant)	2012	633
DISCRETE PREVALENCE	Total	HCV+ chronic	2012	6332
DISCRETE PREVALENCE	Total	Cirrhosis	2012	1119
DISCRETE PREVALENCE	Total	HCC	2012	20
DISCRETE PREVALENCE	Total	Transplant	2012	1
INCIDENCE	Total	HCV+ acute	2012	358
INCIDENCE	Total	HCV+ chronic	2012	258
INCIDENCE	Total	Cirrhosis	2012	73
INCIDENCE	Total	HCC	2012	13
INCIDENCE	Total	Transplant	2012	1
YEARLY MORTALITY	Total	Cirrhosis	2012	11
YEARLY MORTALITY	Total	HCC	2012	9
YEARLY MORTALITY	Total	Transplant	2012	0
YEARLY MORTALITY	Total	HCV related	2012	26
YEARLY MORTALITY	Total	Not related to HCV	2012	219
CUMULATIVE MORTALITY	Total	HCV related	2012	537
CUMULATIVE MORTALITY	Total	Not related to HCV	2012	5967
YLLs	Total	Cirrhosis	2012	384
YLLs	Total	HCC	2012	306
YLLs	Total	Transplant	2012	0
YLLs	Total	HCV related	2012	894
YLLs	Total	Not related to HCV	2012	9033
YLDs	Total	HCV+ acute	2012	91
YLDs	Total	HCV+ chronic	2012	1608
YLDs	Total	Cirrhosis	2012	337
YLDs	Total	HCC	2012	13
YLDs	Total	Transplant	2012	1
YLDs	Total	Total	2012	2090
DALYs	Total	HCV+ acute	2012	91
DALYs	Total	HCV+ chronic	2012	1608
DALYs	Total	Cirrhosis	2012	756
DALYs	Total	HCC	2012	322
DALYs	Total	Transplant	2012	1
DALYs	Total	HCV related	2012	3132
OVERLAPPING PREVALENCE	Total	Alive	2013	21361
OVERLAPPING PREVALENCE	Total	HCV+ (incl. treatment)	2013	7176
OVERLAPPING PREVALENCE	Total	HCV+ (excl. treatment)	2013	6452
OVERLAPPING PREVALENCE	Total	HCV treatment (excl. transplant)	2013	642
DISCRETE PREVALENCE	Total	HCV+ chronic	2013	6174
DISCRETE PREVALENCE	Total	Cirrhosis	2013	1146
DISCRETE PREVALENCE	Total	HCC	2013	20
DISCRETE PREVALENCE	Total	Transplant	2013	1
INCIDENCE	Total	HCV+ acute	2013	346
INCIDENCE	Total	HCV+ chronic	2013	255
INCIDENCE	Total	Cirrhosis	2013	71
INCIDENCE	Total	HCC	2013	13
INCIDENCE	Total	Transplant	2013	1
YEARLY MORTALITY	Total	Cirrhosis	2013	11
YEARLY MORTALITY	Total	HCC	2013	9
YEARLY MORTALITY	Total	Transplant	2013	0
YEARLY MORTALITY	Total	HCV related	2013	26
YEARLY MORTALITY	Total	Not related to HCV	2013	219
CUMULATIVE MORTALITY	Total	HCV related	2013	570
CUMULATIVE MORTALITY	Total	Not related to HCV	2013	6221
YLLs	Total	Cirrhosis	2013	377
YLLs	Total	HCC	2013	287
YLLs	Total	Transplant	2013	0
YLLs	Total	HCV related	2013	888
YLLs	Total	Not related to HCV	2013	8803
YLDs	Total	HCV+ acute	2013	88
YLDs	Total	HCV+ chronic	2013	1568
YLDs	Total	Cirrhosis	2013	343
YLDs	Total	HCC	2013	13
YLDs	Total	Transplant	2013	1
YLDs	Total	Total	2013	2045
DALYs	Total	HCV+ acute	2013	88
DALYs	Total	HCV+ chronic	2013	1568
DALYs	Total	Cirrhosis	2013	749
DALYs	Total	HCC	2013	302
DALYs	Total	Transplant	2013	1
DALYs	Total	HCV related	2013	3039
OVERLAPPING PREVALENCE	Total	Alive	2014	21472
OVERLAPPING PREVALENCE	Total	HCV+ (incl. treatment)	2014	7031
OVERLAPPING PREVALENCE	Total	HCV+ (excl. treatment)	2014	6303
OVERLAPPING PREVALENCE	Total	HCV treatment (excl. transplant)	2014	654
DISCRETE PREVALENCE	Total	HCV+ chronic	2014	6038
DISCRETE PREVALENCE	Total	Cirrhosis	2014	1157
DISCRETE PREVALENCE	Total	HCC	2014	20
DISCRETE PREVALENCE	Total	Transplant	2014	2
INCIDENCE	Total	HCV+ acute	2014	336
INCIDENCE	Total	HCV+ chronic	2014	245
INCIDENCE	Total	Cirrhosis	2014	69
INCIDENCE	Total	HCC	2014	14
INCIDENCE	Total	Transplant	2014	2
YEARLY MORTALITY	Total	Cirrhosis	2014	11
YEARLY MORTALITY	Total	HCC	2014	9
YEARLY MORTALITY	Total	Transplant	2014	0
YEARLY MORTALITY	Total	HCV related	2014	26
YEARLY MORTALITY	Total	Not related to HCV	2014	225
CUMULATIVE MORTALITY	Total	HCV related	2014	603
CUMULATIVE MORTALITY	Total	Not related to HCV	2014	6466
YLLs	Total	Cirrhosis	2014	376
YLLs	Total	HCC	2014	300
YLLs	Total	Transplant	2014	0
YLLs	Total	HCV related	2014	875
YLLs	Total	Not related to HCV	2014	8753
YLDs	Total	HCV+ acute	2014	85
YLDs	Total	HCV+ chronic	2014	1534
YLDs	Total	Cirrhosis	2014	347
YLDs	Total	HCC	2014	13
YLDs	Total	Transplant	2014	1
YLDs	Total	Total	2014	2013
DALYs	Total	HCV+ acute	2014	85
DALYs	Total	HCV+ chronic	2014	1534
DALYs	Total	Cirrhosis	2014	766
DALYs	Total	HCC	2014	316
DALYs	Total	Transplant	2014	1
DALYs	Total	HCV related	2014	2977
OVERLAPPING PREVALENCE	Total	Alive	2015	21591
OVERLAPPING PREVALENCE	Total	HCV+ (incl. treatment)	2015	6901
OVERLAPPING PREVALENCE	Total	HCV+ (excl. treatment)	2015	6150
OVERLAPPING PREVALENCE	Total	HCV treatment (excl. transplant)	2015	669
DISCRETE PREVALENCE	Total	HCV+ chronic	2015	5894
DISCRETE PREVALENCE	Total	Cirrhosis	2015	1163
DISCRETE PREVALENCE	Total	HCC	2015	19
DISCRETE PREVALENCE	Total	Transplant	2015	2
INCIDENCE	Total	HCV+ acute	2015	330
INCIDENCE	Total	HCV+ chronic	2015	239
INCIDENCE	Total	Cirrhosis	2015	66
INCIDENCE	Total	HCC	2015	14
INCIDENCE	Total	Transplant	2015	2
YEARLY MORTALITY	Total	Cirrhosis	2015	12
YEARLY MORTALITY	Total	HCC	2015	10
YEARLY MORTALITY	Total	Transplant	2015	0
YEARLY MORTALITY	Total	HCV related	2015	27
YEARLY MORTALITY	Total	Not related to HCV	2015	224
CUMULATIVE MORTALITY	Total	HCV related	2015	639
CUMULATIVE MORTALITY	Total	Not related to HCV	2015	6715
YLLs	Total	Cirrhosis	2015	368
YLLs	Total	HCC	2015	308
YLLs	Total	Transplant	2015	0
YLLs	Total	HCV related	2015	848
YLLs	Total	Not related to HCV	2015	8567
YLDs	Total	HCV+ acute	2015	84
YLDs	Total	HCV+ chronic	2015	1497
YLDs	Total	Cirrhosis	2015	350
YLDs	Total	HCC	2015	12
YLDs	Total	Transplant	2015	1
YLDs	Total	Total	2015	1982
DALYs	Total	HCV+ acute	2015	84
DALYs	Total	HCV+ chronic	2015	1497
DALYs	Total	Cirrhosis	2015	761
DALYs	Total	HCC	2015	325
DALYs	Total	Transplant	2015	1
DALYs	Total	HCV related	2015	2950
OVERLAPPING PREVALENCE	Total	Alive	2016	21661
OVERLAPPING PREVALENCE	Total	HCV+ (incl. treatment)	2016	6743
OVERLAPPING PREVALENCE	Total	HCV+ (excl. treatment)	2016	5973
OVERLAPPING PREVALENCE	Total	HCV treatment (excl. transplant)	2016	680
DISCRETE PREVALENCE	Total	HCV+ chronic	2016	5738
DISCRETE PREVALENCE	Total	Cirrhosis	2016	1188
DISCRETE PREVALENCE	Total	HCC	2016	20
DISCRETE PREVALENCE	Total	Transplant	2016	2
INCIDENCE	Total	HCV+ acute	2016	323
INCIDENCE	Total	HCV+ chronic	2016	235
INCIDENCE	Total	Cirrhosis	2016	65
INCIDENCE	Total	HCC	2016	14
INCIDENCE	Total	Transplant	2016	2
YEARLY MORTALITY	Total	Cirrhosis	2016	11
YEARLY MORTALITY	Total	HCC	2016	10
YEARLY MORTALITY	Total	Transplant	2016	0
YEARLY MORTALITY	Total	HCV related	2016	27
YEARLY MORTALITY	Total	Not related to HCV	2016	226
CUMULATIVE MORTALITY	Total	HCV related	2016	672
CUMULATIVE MORTALITY	Total	Not related to HCV	2016	6974
YLLs	Total	Cirrhosis	2016	358
YLLs	Total	HCC	2016	294
YLLs	Total	Transplant	2016	0
YLLs	Total	HCV related	2016	839
YLLs	Total	Not related to HCV	2016	8432
YLDs	Total	HCV+ acute	2016	82
YLDs	Total	HCV+ chronic	2016	1457
YLDs	Total	Cirrhosis	2016	355
YLDs	Total	HCC	2016	13
YLDs	Total	Transplant	2016	1
YLDs	Total	Total	2016	1944
DALYs	Total	HCV+ acute	2016	82
DALYs	Total	HCV+ chronic	2016	1457
DALYs	Total	Cirrhosis	2016	750
DALYs	Total	HCC	2016	312
DALYs	Total	Transplant	2016	1
DALYs	Total	HCV related	2016	2899
OVERLAPPING PREVALENCE	Total	Alive	2017	21746
OVERLAPPING PREVALENCE	Total	HCV+ (incl. treatment)	2017	6566
OVERLAPPING PREVALENCE	Total	HCV+ (excl. treatment)	2017	5819
OVERLAPPING PREVALENCE	Total	HCV treatment (excl. transplant)	2017	692
DISCRETE PREVALENCE	Total	HCV+ chronic	2017	5581
DISCRETE PREVALENCE	Total	Cirrhosis	2017	1198
DISCRETE PREVALENCE	Total	HCC	2017	20
DISCRETE PREVALENCE	Total	Transplant	2017	2
INCIDENCE	Total	HCV+ acute	2017	316
INCIDENCE	Total	HCV+ chronic	2017	229
INCIDENCE	Total	Cirrhosis	2017	63
INCIDENCE	Total	HCC	2017	15
INCIDENCE	Total	Transplant	2017	2
YEARLY MORTALITY	Total	Cirrhosis	2017	12
YEARLY MORTALITY	Total	HCC	2017	10
YEARLY MORTALITY	Total	Transplant	2017	0
YEARLY MORTALITY	Total	HCV related	2017	27
YEARLY MORTALITY	Total	Not related to HCV	2017	231
CUMULATIVE MORTALITY	Total	HCV related	2017	712
CUMULATIVE MORTALITY	Total	Not related to HCV	2017	7229
YLLs	Total	Cirrhosis	2017	348
YLLs	Total	HCC	2017	298
YLLs	Total	Transplant	2017	0
YLLs	Total	HCV related	2017	835
YLLs	Total	Not related to HCV	2017	8458
YLDs	Total	HCV+ acute	2017	80
YLDs	Total	HCV+ chronic	2017	1418
YLDs	Total	Cirrhosis	2017	359
YLDs	Total	HCC	2017	13
YLDs	Total	Transplant	2017	1
YLDs	Total	Total	2017	1905
DALYs	Total	HCV+ acute	2017	80
DALYs	Total	HCV+ chronic	2017	1418
DALYs	Total	Cirrhosis	2017	759
DALYs	Total	HCC	2017	320
DALYs	Total	Transplant	2017	2
DALYs	Total	HCV related	2017	2871
OVERLAPPING PREVALENCE	Total	Alive	2018	21881
OVERLAPPING PREVALENCE	Total	HCV+ (incl. treatment)	2018	6432
OVERLAPPING PREVALENCE	Total	HCV+ (excl. treatment)	2018	5653
OVERLAPPING PREVALENCE	Total	HCV treatment (excl. transplant)	2018	702
DISCRETE PREVALENCE	Total	HCV+ chronic	2018	5446
DISCRETE PREVALENCE	Total	Cirrhosis	2018	1201
DISCRETE PREVALENCE	Total	HCC	2018	21
DISCRETE PREVALENCE	Total	Transplant	2018	2
INCIDENCE	Total	HCV+ acute	2018	314
INCIDENCE	Total	HCV+ chronic	2018	226
INCIDENCE	Total	Cirrhosis	2018	61
INCIDENCE	Total	HCC	2018	15
INCIDENCE	Total	Transplant	2018	2
YEARLY MORTALITY	Total	Cirrhosis	2018	11
YEARLY MORTALITY	Total	HCC	2018	10
YEARLY MORTALITY	Total	Transplant	2018	0
YEARLY MORTALITY	Total	HCV related	2018	27
YEARLY MORTALITY	Total	Not related to HCV	2018	232
CUMULATIVE MORTALITY	Total	HCV related	2018	746
CUMULATIVE MORTALITY	Total	Not related to HCV	2018	7487
YLLs	Total	Cirrhosis	2018	330
YLLs	Total	HCC	2018	283
YLLs	Total	Transplant	2018	0
YLLs	Total	HCV related	2018	816
YLLs	Total	Not related to HCV	2018	8254
YLDs	Total	HCV+ acute	2018	80
YLDs	Total	HCV+ chronic	2018	1383
YLDs	Total	Cirrhosis	2018	359
YLDs	Total	HCC	2018	13
YLDs	Total	Transplant	2018	1
YLDs	Total	Total	2018	1873
DALYs	Total	HCV+ acute	2018	80
DALYs	Total	HCV+ chronic	2018	1383
DALYs	Total	Cirrhosis	2018	733
DALYs	Total	HCC	2018	301
DALYs	Total	Transplant	2018	2
DALYs	Total	HCV related	2018	2814
OVERLAPPING PREVALENCE	Total	Alive	2019	21967
OVERLAPPING PREVALENCE	Total	HCV+ (incl. treatment)	2019	6267
OVERLAPPING PREVALENCE	Total	HCV+ (excl. treatment)	2019	5480
OVERLAPPING PREVALENCE	Total	HCV treatment (excl. transplant)	2019	705
DISCRETE PREVALENCE	Total	HCV+ chronic	2019	5269
DISCRETE PREVALENCE	Total	Cirrhosis	2019	1184
DISCRETE PREVALENCE	Total	HCC	2019	20
DISCRETE PREVALENCE	Total	Transplant	2019	2
INCIDENCE	Total	HCV+ acute	2019	304
INCIDENCE	Total	HCV+ chronic	2019	222
INCIDENCE	Total	Cirrhosis	2019	59
INCIDENCE	Total	HCC	2019	14
INCIDENCE	Total	Transplant	2019	2
YEARLY MORTALITY	Total	Cirrhosis	2019	11
YEARLY MORTALITY	Total	HCC	2019	10
YEARLY MORTALITY	Total	Transplant	2019	0
YEARLY MORTALITY	Total	HCV related	2019	27
YEARLY MORTALITY	Total	Not related to HCV	2019	237
CUMULATIVE MORTALITY	Total	HCV related	2019	781
CUMULATIVE MORTALITY	Total	Not related to HCV	2019	7752
YLLs	Total	Cirrhosis	2019	312
YLLs	Total	HCC	2019	281
YLLs	Total	Transplant	2019	0
YLLs	Total	HCV related	2019	797
YLLs	Total	Not related to HCV	2019	8232
YLDs	Total	HCV+ acute	2019	77
YLDs	Total	HCV+ chronic	2019	1338
YLDs	Total	Cirrhosis	2019	359
YLDs	Total	HCC	2019	13
YLDs	Total	Transplant	2019	1
YLDs	Total	Total	2019	1832
DALYs	Total	HCV+ acute	2019	77
DALYs	Total	HCV+ chronic	2019	1338
DALYs	Total	Cirrhosis	2019	718
DALYs	Total	HCC	2019	301
DALYs	Total	Transplant	2019	2
DALYs	Total	HCV related	2019	2740
OVERLAPPING PREVALENCE	Total	Alive	2020	22078
OVERLAPPING PREVALENCE	Total	HCV+ (incl. treatment)	2020	6117
OVERLAPPING PREVALENCE	Total	HCV+ (excl. treatment)	2020	5322
OVERLAPPING PREVALENCE	Total	HCV treatment (excl. transplant)	2020	724
DISCRETE PREVALENCE	Total	HCV+ chronic	2020	5123
DISCRETE PREVALENCE	Total	Cirrhosis	2020	1183
DISCRETE PREVALENCE	Total	HCC	2020	19
DISCRETE PREVALENCE	Total	Transplant	2020	2
INCIDENCE	Total	HCV+ acute	2020	301
INCIDENCE	Total	HCV+ chronic	2020	217
INCIDENCE	Total	Cirrhosis	2020	58
INCIDENCE	Total	HCC	2020	14
INCIDENCE	Total	Transplant	2020	2
YEARLY MORTALITY	Total	Cirrhosis	2020	11
YEARLY MORTALITY	Total	HCC	2020	9
YEARLY MORTALITY	Total	Transplant	2020	0
YEARLY MORTALITY	Total	HCV related	2020	26
YEARLY MORTALITY	Total	Not related to HCV	2020	241
CUMULATIVE MORTALITY	Total	HCV related	2020	815
CUMULATIVE MORTALITY	Total	Not related to HCV	2020	8014
YLLs	Total	Cirrhosis	2020	310
YLLs	Total	HCC	2020	249
YLLs	Total	Transplant	2020	0
YLLs	Total	HCV related	2020	740
YLLs	Total	Not related to HCV	2020	8179
YLDs	Total	HCV+ acute	2020	76
YLDs	Total	HCV+ chronic	2020	1301
YLDs	Total	Cirrhosis	2020	357
YLDs	Total	HCC	2020	12
YLDs	Total	Transplant	2020	1
YLDs	Total	Total	2020	1793
DALYs	Total	HCV+ acute	2020	76
DALYs	Total	HCV+ chronic	2020	1301
DALYs	Total	Cirrhosis	2020	716
DALYs	Total	HCC	2020	272
DALYs	Total	Transplant	2020	2
DALYs	Total	HCV related	2020	2656
OVERLAPPING PREVALENCE	Total	Alive	2021	22158
OVERLAPPING PREVALENCE	Total	HCV+ (incl. treatment)	2021	5952
OVERLAPPING PREVALENCE	Total	HCV+ (excl. treatment)	2021	5148
OVERLAPPING PREVALENCE	Total	HCV treatment (excl. transplant)	2021	722
DISCRETE PREVALENCE	Total	HCV+ chronic	2021	4963
DISCRETE PREVALENCE	Total	Cirrhosis	2021	1175
DISCRETE PREVALENCE	Total	HCC	2021	19
DISCRETE PREVALENCE	Total	Transplant	2021	3
INCIDENCE	Total	HCV+ acute	2021	293
INCIDENCE	Total	HCV+ chronic	2021	209
INCIDENCE	Total	Cirrhosis	2021	55
INCIDENCE	Total	HCC	2021	15
INCIDENCE	Total	Transplant	2021	3
YEARLY MORTALITY	Total	Cirrhosis	2021	11
YEARLY MORTALITY	Total	HCC	2021	10
YEARLY MORTALITY	Total	Transplant	2021	0
YEARLY MORTALITY	Total	HCV related	2021	26
YEARLY MORTALITY	Total	Not related to HCV	2021	245
CUMULATIVE MORTALITY	Total	HCV related	2021	853
CUMULATIVE MORTALITY	Total	Not related to HCV	2021	8290
YLLs	Total	Cirrhosis	2021	310
YLLs	Total	HCC	2021	262
YLLs	Total	Transplant	2021	0
YLLs	Total	HCV related	2021	724
YLLs	Total	Not related to HCV	2021	8093
YLDs	Total	HCV+ acute	2021	74
YLDs	Total	HCV+ chronic	2021	1261
YLDs	Total	Cirrhosis	2021	355
YLDs	Total	HCC	2021	12
YLDs	Total	Transplant	2021	2
YLDs	Total	Total	2021	1754
DALYs	Total	HCV+ acute	2021	74
DALYs	Total	HCV+ chronic	2021	1261
DALYs	Total	Cirrhosis	2021	712
DALYs	Total	HCC	2021	278
DALYs	Total	Transplant	2021	3
DALYs	Total	HCV related	2021	2619
OVERLAPPING PREVALENCE	Total	Alive	2022	22246
OVERLAPPING PREVALENCE	Total	HCV+ (incl. treatment)	2022	5825
OVERLAPPING PREVALENCE	Total	HCV+ (excl. treatment)	2022	5009
OVERLAPPING PREVALENCE	Total	HCV treatment (excl. transplant)	2022	733
DISCRETE PREVALENCE	Total	HCV+ chronic	2022	4807
DISCRETE PREVALENCE	Total	Cirrhosis	2022	1153
DISCRETE PREVALENCE	Total	HCC	2022	19
DISCRETE PREVALENCE	Total	Transplant	2022	3
INCIDENCE	Total	HCV+ acute	2022	289
INCIDENCE	Total	HCV+ chronic	2022	208
INCIDENCE	Total	Cirrhosis	2022	53
INCIDENCE	Total	HCC	2022	14
INCIDENCE	Total	Transplant	2022	3
YEARLY MORTALITY	Total	Cirrhosis	2022	11
YEARLY MORTALITY	Total	HCC	2022	10
YEARLY MORTALITY	Total	Transplant	2022	0
YEARLY MORTALITY	Total	HCV related	2022	27
YEARLY MORTALITY	Total	Not related to HCV	2022	251
CUMULATIVE MORTALITY	Total	HCV related	2022	886
CUMULATIVE MORTALITY	Total	Not related to HCV	2022	8556
YLLs	Total	Cirrhosis	2022	300
YLLs	Total	HCC	2022	248
YLLs	Total	Transplant	2022	0
YLLs	Total	HCV related	2022	700
YLLs	Total	Not related to HCV	2022	8066
YLDs	Total	HCV+ acute	2022	73
YLDs	Total	HCV+ chronic	2022	1221
YLDs	Total	Cirrhosis	2022	353
YLDs	Total	HCC	2022	12
YLDs	Total	Transplant	2022	2
YLDs	Total	Total	2022	1713
DALYs	Total	HCV+ acute	2022	73
DALYs	Total	HCV+ chronic	2022	1221
DALYs	Total	Cirrhosis	2022	692
DALYs	Total	HCC	2022	263
DALYs	Total	Transplant	2022	3
DALYs	Total	HCV related	2022	2552
OVERLAPPING PREVALENCE	Total	Alive	2023	22307
OVERLAPPING PREVALENCE	Total	HCV+ (incl. treatment)	2023	5650
OVERLAPPING PREVALENCE	Total	HCV+ (excl. treatment)	2023	4835
OVERLAPPING PREVALENCE	Total	HCV treatment (excl. transplant)	2023	735
DISCRETE PREVALENCE	Total	HCV+ chronic	2023	4682
DISCRETE PREVALENCE	Total	Cirrhosis	2023	1143
DISCRETE PREVALENCE	Total	HCC	2023	19
DISCRETE PREVALENCE	Total	Transplant	2023	3
INCIDENCE	Total	HCV+ acute	2023	279
INCIDENCE	Total	HCV+ chronic	2023	207
INCIDENCE	Total	Cirrhosis	2023	52
INCIDENCE	Total	HCC	2023	14
INCIDENCE	Total	Transplant	2023	3
YEARLY MORTALITY	Total	Cirrhosis	2023	12
YEARLY MORTALITY	Total	HCC	2023	9
YEARLY MORTALITY	Total	Transplant	2023	0
YEARLY MORTALITY	Total	HCV related	2023	27
YEARLY MORTALITY	Total	Not related to HCV	2023	259
CUMULATIVE MORTALITY	Total	HCV related	2023	922
CUMULATIVE MORTALITY	Total	Not related to HCV	2023	8840
YLLs	Total	Cirrhosis	2023	294
YLLs	Total	HCC	2023	230
YLLs	Total	Transplant	2023	0
YLLs	Total	HCV related	2023	685
YLLs	Total	Not related to HCV	2023	8047
YLDs	Total	HCV+ acute	2023	71
YLDs	Total	HCV+ chronic	2023	1189
YLDs	Total	Cirrhosis	2023	348
YLDs	Total	HCC	2023	12
YLDs	Total	Transplant	2023	2
YLDs	Total	Total	2023	1677
DALYs	Total	HCV+ acute	2023	71
DALYs	Total	HCV+ chronic	2023	1189
DALYs	Total	Cirrhosis	2023	691
DALYs	Total	HCC	2023	252
DALYs	Total	Transplant	2023	3
DALYs	Total	HCV related	2023	2465
OVERLAPPING PREVALENCE	Total	Alive	2024	22343
OVERLAPPING PREVALENCE	Total	HCV+ (incl. treatment)	2024	5523
OVERLAPPING PREVALENCE	Total	HCV+ (excl. treatment)	2024	4713
OVERLAPPING PREVALENCE	Total	HCV treatment (excl. transplant)	2024	744
DISCRETE PREVALENCE	Total	HCV+ chronic	2024	4529
DISCRETE PREVALENCE	Total	Cirrhosis	2024	1134
DISCRETE PREVALENCE	Total	HCC	2024	18
DISCRETE PREVALENCE	Total	Transplant	2024	3
INCIDENCE	Total	HCV+ acute	2024	279
INCIDENCE	Total	HCV+ chronic	2024	198
INCIDENCE	Total	Cirrhosis	2024	50
INCIDENCE	Total	HCC	2024	14
INCIDENCE	Total	Transplant	2024	3
YEARLY MORTALITY	Total	Cirrhosis	2024	11
YEARLY MORTALITY	Total	HCC	2024	9
YEARLY MORTALITY	Total	Transplant	2024	0
YEARLY MORTALITY	Total	HCV related	2024	26
YEARLY MORTALITY	Total	Not related to HCV	2024	267
CUMULATIVE MORTALITY	Total	HCV related	2024	958
CUMULATIVE MORTALITY	Total	Not related to HCV	2024	9132
YLLs	Total	Cirrhosis	2024	265
YLLs	Total	HCC	2024	222
YLLs	Total	Transplant	2024	0
YLLs	Total	HCV related	2024	650
YLLs	Total	Not related to HCV	2024	7970
YLDs	Total	HCV+ acute	2024	71
YLDs	Total	HCV+ chronic	2024	1150
YLDs	Total	Cirrhosis	2024	348
YLDs	Total	HCC	2024	11
YLDs	Total	Transplant	2024	2
YLDs	Total	Total	2024	1640
DALYs	Total	HCV+ acute	2024	71
DALYs	Total	HCV+ chronic	2024	1150
DALYs	Total	Cirrhosis	2024	660
DALYs	Total	HCC	2024	238
DALYs	Total	Transplant	2024	3
DALYs	Total	HCV related	2024	2399
OVERLAPPING PREVALENCE	Total	Alive	2025	22414
OVERLAPPING PREVALENCE	Total	HCV+ (incl. treatment)	2025	5393
OVERLAPPING PREVALENCE	Total	HCV+ (excl. treatment)	2025	4591
OVERLAPPING PREVALENCE	Total	HCV treatment (excl. transplant)	2025	744
DISCRETE PREVALENCE	Total	HCV+ chronic	2025	4422
DISCRETE PREVALENCE	Total	Cirrhosis	2025	1106
DISCRETE PREVALENCE	Total	HCC	2025	18
DISCRETE PREVALENCE	Total	Transplant	2025	3
INCIDENCE	Total	HCV+ acute	2025	267
INCIDENCE	Total	HCV+ chronic	2025	198
INCIDENCE	Total	Cirrhosis	2025	49
INCIDENCE	Total	HCC	2025	14
INCIDENCE	Total	Transplant	2025	3
YEARLY MORTALITY	Total	Cirrhosis	2025	11
YEARLY MORTALITY	Total	HCC	2025	9
YEARLY MORTALITY	Total	Transplant	2025	0
YEARLY MORTALITY	Total	HCV related	2025	26
YEARLY MORTALITY	Total	Not related to HCV	2025	270
CUMULATIVE MORTALITY	Total	HCV related	2025	991
CUMULATIVE MORTALITY	Total	Not related to HCV	2025	9428
YLLs	Total	Cirrhosis	2025	263
YLLs	Total	HCC	2025	211
YLLs	Total	Transplant	2025	0
YLLs	Total	HCV related	2025	625
YLLs	Total	Not related to HCV	2025	7857
YLDs	Total	HCV+ acute	2025	68
YLDs	Total	HCV+ chronic	2025	1123
YLDs	Total	Cirrhosis	2025	344
YLDs	Total	HCC	2025	11
YLDs	Total	Transplant	2025	2
YLDs	Total	Total	2025	1601
DALYs	Total	HCV+ acute	2025	68
DALYs	Total	HCV+ chronic	2025	1123
DALYs	Total	Cirrhosis	2025	632
DALYs	Total	HCC	2025	227
DALYs	Total	Transplant	2025	3
DALYs	Total	HCV related	2025	2364
OVERLAPPING PREVALENCE	Total	Alive	2026	22469
OVERLAPPING PREVALENCE	Total	HCV+ (incl. treatment)	2026	5281
OVERLAPPING PREVALENCE	Total	HCV+ (excl. treatment)	2026	4438
OVERLAPPING PREVALENCE	Total	HCV treatment (excl. transplant)	2026	752
DISCRETE PREVALENCE	Total	HCV+ chronic	2026	4308
DISCRETE PREVALENCE	Total	Cirrhosis	2026	1099
DISCRETE PREVALENCE	Total	HCC	2026	18
DISCRETE PREVALENCE	Total	Transplant	2026	3
INCIDENCE	Total	HCV+ acute	2026	260
INCIDENCE	Total	HCV+ chronic	2026	191
INCIDENCE	Total	Cirrhosis	2026	45
INCIDENCE	Total	HCC	2026	14
INCIDENCE	Total	Transplant	2026	3
YEARLY MORTALITY	Total	Cirrhosis	2026	11
YEARLY MORTALITY	Total	HCC	2026	9
YEARLY MORTALITY	Total	Transplant	2026	0
YEARLY MORTALITY	Total	HCV related	2026	26
YEARLY MORTALITY	Total	Not related to HCV	2026	279
CUMULATIVE MORTALITY	Total	HCV related	2026	1028
CUMULATIVE MORTALITY	Total	Not related to HCV	2026	9725
YLLs	Total	Cirrhosis	2026	249
YLLs	Total	HCC	2026	190
YLLs	Total	Transplant	2026	0
YLLs	Total	HCV related	2026	592
YLLs	Total	Not related to HCV	2026	7863
YLDs	Total	HCV+ acute	2026	66
YLDs	Total	HCV+ chronic	2026	1094
YLDs	Total	Cirrhosis	2026	336
YLDs	Total	HCC	2026	11
YLDs	Total	Transplant	2026	2
YLDs	Total	Total	2026	1573
DALYs	Total	HCV+ acute	2026	66
DALYs	Total	HCV+ chronic	2026	1094
DALYs	Total	Cirrhosis	2026	652
DALYs	Total	HCC	2026	207
DALYs	Total	Transplant	2026	3
DALYs	Total	HCV related	2026	2275
OVERLAPPING PREVALENCE	Total	Alive	2027	22485
[truncated: 6,585 more rows]
