# Supplementary material for: Modelling the burden of hepatitis C infection among people who inject drugs in Norway, 1973–2030
Source: BMC Infect Dis. 2017 Aug 3;17:541. doi: 10.1186/s12879-017-2631-2 (PMC5543437; doi:10.1186/s12879-017-2631-2)
Supplement: Supplementary file 8 — Summary of upper estimates. (CSV 65 kb) [file 12879_2017_2631_MOESM8_ESM.csv]

TYPES	OVERLAPPING PREVALENCE	OVERLAPPING PREVALENCE	OVERLAPPING PREVALENCE	OVERLAPPING PREVALENCE	DISCRETE PREVALENCE	DISCRETE PREVALENCE	DISCRETE PREVALENCE	DISCRETE PREVALENCE	INCIDENCE	INCIDENCE	INCIDENCE	INCIDENCE	INCIDENCE	YEARLY MORTALITY	YEARLY MORTALITY	YEARLY MORTALITY	YEARLY MORTALITY	YEARLY MORTALITY	CUMULATIVE MORTALITY	CUMULATIVE MORTALITY	YLLs	YLLs	YLLs	YLLs	YLLs	YLDs	YLDs	YLDs	YLDs	YLDs	YLDs	DALYs	DALYs	DALYs	DALYs	DALYs	DALYs
prettyName	Alive	HCV+ (incl. treatment)	HCV+ (excl. treatment)	HCV treatment (excl. transplant)	HCV+ chronic	Cirrhosis	HCC	Transplant	HCV+ acute	HCV+ chronic	Cirrhosis	HCC	Transplant	Cirrhosis	HCC	Transplant	HCV related	Not related to HCV	HCV related	Not related to HCV	Cirrhosis	HCC	Transplant	HCV related	Not related to HCV	HCV+ acute	HCV+ chronic	Cirrhosis	HCC	Transplant	Total	HCV+ acute	HCV+ chronic	Cirrhosis	HCC	Transplant	HCV related
Total_1973	810	446	442	8	218	4	0	0	239	139	4	0	0	0	0	0	0	24	0	24	0	0	0	0	1463	61	55	2	0	0	114	61	55	2	0	0	114
Total_1974	1175	640	630	16	382	8	0	0	270	182	6	0	0	1	0	0	1	32	1	50	61	0	0	61	1916	69	97	3	0	0	163	69	97	63	0	0	210
Total_1975	1561	864	846	25	560	15	1	0	314	205	9	1	0	1	0	0	1	41	1	84	65	0	0	65	2445	80	142	6	1	0	221	80	142	68	1	0	272
Total_1976	1974	1106	1082	35	754	25	1	0	355	241	13	1	0	1	1	0	2	49	2	124	67	59	0	113	2860	90	192	9	1	0	283	90	192	76	59	0	377
Total_1977	2417	1375	1339	46	969	36	2	0	395	270	16	2	0	2	1	0	2	56	3	171	120	63	0	122	3288	100	246	14	1	0	353	100	246	130	63	0	459
Total_1978	2884	1645	1595	59	1206	50	2	0	431	302	20	2	0	3	1	0	3	64	5	224	150	63	0	173	3769	109	306	18	1	0	424	109	306	167	64	0	577
Total_1979	3375	1932	1870	72	1449	67	3	1	462	325	23	3	1	3	2	0	4	73	7	287	173	102	0	213	4213	117	368	25	2	1	499	117	368	191	103	1	685
Total_1980	3909	2230	2152	87	1703	86	4	1	489	351	27	3	1	4	2	0	5	80	10	358	223	119	0	273	4618	124	433	31	3	1	577	124	433	250	121	1	814
Total_1981	4447	2534	2442	103	1968	108	5	1	515	368	31	4	1	4	3	0	5	89	13	433	228	155	0	296	5093	131	500	39	3	1	659	131	500	258	157	1	926
Total_1982	4937	2804	2706	117	2243	132	6	1	506	388	35	4	1	5	3	0	7	95	18	517	271	169	0	364	5379	129	570	47	4	1	730	129	570	308	172	1	1050
Total_1983	5408	3068	2949	135	2482	159	6	1	504	384	40	5	1	6	4	0	7	102	22	604	309	175	0	392	5745	128	630	56	4	1	802	128	630	353	178	1	1163
Total_1984	6003	3341	3208	149	2715	190	7	1	530	380	43	5	1	6	4	0	9	109	28	695	326	214	0	464	6100	135	690	67	4	1	875	135	690	380	217	1	1291
Total_1985	6637	3614	3465	166	2952	219	8	1	550	401	47	6	1	7	5	0	10	118	34	799	373	253	0	530	6533	140	750	76	5	1	949	140	750	438	258	1	1415
Total_1986	7195	3851	3688	176	3183	253	10	2	527	416	51	7	2	8	6	0	12	125	42	910	407	298	0	588	6875	134	808	87	6	1	1018	134	808	480	303	2	1569
Total_1987	7736	4081	3896	195	3414	285	11	1	517	403	53	8	1	9	6	1	13	132	52	1027	467	323	50	666	7224	131	867	97	7	1	1080	131	867	550	327	51	1684
Total_1988	8297	4365	4171	210	3596	320	12	2	580	388	57	9	2	9	7	1	15	137	62	1146	479	356	44	719	7461	147	913	109	8	1	1156	147	913	580	362	45	1828
Total_1989	8854	4524	4319	221	3831	359	13	2	500	439	59	9	2	11	8	1	16	145	73	1273	538	369	50	775	7737	127	973	120	8	1	1205	127	973	642	376	51	1916
Total_1990	9479	4889	4672	239	3998	397	15	2	684	383	64	10	2	11	9	1	17	151	85	1400	534	420	51	811	8106	174	1015	133	9	1	1304	174	1015	652	425	52	2052
Total_1991	10150	5237	5011	253	4288	436	17	2	713	512	66	11	2	12	9	1	18	160	99	1540	569	427	47	880	8544	181	1089	145	11	1	1398	181	1089	706	437	48	2195
Total_1992	10774	5669	5435	270	4579	480	17	3	835	534	70	12	3	13	10	1	21	169	114	1690	616	460	48	964	8893	212	1163	160	11	2	1513	212	1163	767	469	50	2388
Total_1993	11406	5950	5683	289	4946	521	19	3	710	630	74	13	3	14	11	1	22	177	131	1849	659	509	49	1019	9244	180	1256	174	12	2	1596	180	1256	813	518	50	2527
Total_1994	12077	6369	6066	313	5195	572	20	3	846	534	80	14	3	15	12	1	24	187	147	2014	704	528	48	1081	9715	215	1320	191	13	2	1706	215	1320	875	538	48	2701
Total_1995	12886	6752	6443	334	5551	623	21	3	860	635	83	14	3	16	13	1	25	200	169	2190	734	568	50	1109	10268	218	1410	204	13	2	1814	218	1410	918	577	51	2850
Total_1996	13723	6994	6670	355	5866	674	24	4	747	646	89	16	4	17	14	1	27	208	189	2375	778	591	52	1214	10701	190	1490	222	15	3	1883	190	1490	964	602	53	3008
Total_1997	14695	7466	7117	376	6118	724	25	4	946	563	92	17	4	19	14	1	29	223	209	2577	821	620	50	1271	11409	240	1554	235	16	3	2009	240	1554	1030	631	50	3215
Total_1998	15667	7806	7438	391	6492	773	27	4	873	708	98	17	4	20	15	1	32	238	233	2788	854	651	53	1350	12051	222	1649	252	17	3	2105	222	1649	1073	662	54	3359
Total_1999	16810	8123	7743	415	6783	834	28	5	893	662	101	19	5	20	16	1	33	258	260	3018	884	664	52	1415	12965	227	1723	272	18	3	2196	227	1723	1127	676	53	3523
Total_2000	18104	8419	8022	434	7097	892	29	6	845	674	107	20	6	22	18	2	35	274	288	3276	921	731	57	1495	13870	215	1803	288	18	4	2281	215	1803	1185	748	58	3673
Total_2001	19362	8829	8386	457	7340	949	31	7	941	635	110	22	7	23	18	2	37	293	316	3533	977	733	63	1527	14711	239	1864	305	20	4	2392	239	1864	1247	749	66	3812
Total_2002	19981	9050	8619	476	7679	1006	34	8	825	712	114	23	8	24	20	2	39	293	348	3803	985	777	76	1627	14510	210	1950	324	22	5	2456	210	1950	1284	792	77	4006
Total_2003	20480	9086	8607	501	7874	1068	36	10	616	623	119	24	10	25	20	2	41	291	383	4068	1019	781	84	1659	14225	156	2000	341	23	6	2478	156	2000	1320	800	87	4036
Total_2004	20794	9313	8821	545	7921	1128	37	12	798	467	122	25	12	26	21	2	43	285	415	4323	1058	803	98	1717	13657	203	2012	360	23	8	2546	203	2012	1401	824	101	4167
Total_2005	21085	9355	8814	591	8064	1189	38	14	654	595	122	27	14	27	23	3	45	285	454	4591	1089	872	107	1789	13329	166	2048	376	24	9	2573	166	2048	1432	888	111	4251
Total_2006	21359	9456	8868	642	8106	1242	40	15	685	493	122	28	15	27	23	3	46	281	492	4849	1068	861	123	1794	12981	174	2059	388	25	9	2607	174	2059	1417	879	126	4278
Total_2007	21611	9212	8597	684	8158	1303	42	16	388	517	126	28	16	28	24	3	48	283	530	5106	1103	895	120	1834	12837	99	2072	405	27	10	2557	99	2072	1480	916	125	4277
Total_2008	21854	9222	8535	725	7973	1356	42	20	552	291	124	29	20	29	24	3	49	280	574	5362	1103	905	123	1836	12523	140	2025	419	27	13	2566	140	2025	1493	929	130	4280
Total_2009	22108	9215	8550	745	7900	1405	43	19	601	417	121	30	19	28	24	4	50	282	614	5620	1075	897	155	1824	12330	153	2007	433	27	12	2576	153	2007	1454	916	163	4286
Total_2010	22296	9175	8466	778	7859	1448	45	22	568	453	118	32	22	29	26	4	51	284	656	5870	1086	916	138	1863	12123	144	1996	443	28	14	2570	144	1996	1487	941	148	4306
Total_2011	22469	9009	8262	812	7795	1495	46	23	462	428	118	32	23	29	26	5	52	282	694	6132	1077	943	150	1856	11894	117	1980	453	29	15	2545	117	1980	1505	969	163	4263
Total_2012	22597	8862	8097	844	7655	1539	47	27	463	349	118	33	27	29	27	5	53	281	738	6392	1056	932	169	1844	11649	118	1944	466	30	17	2505	118	1944	1484	957	185	4236
Total_2013	22739	8716	7926	866	7500	1580	48	29	443	346	114	34	29	30	28	5	54	283	782	6649	1053	942	183	1855	11422	113	1905	475	30	18	2477	113	1905	1501	965	194	4220
Total_2014	22841	8564	7760	885	7357	1611	47	32	438	338	111	34	32	30	28	6	54	285	829	6914	1047	936	194	1807	11265	111	1869	482	30	20	2448	111	1869	1486	959	207	4158
Total_2015	22934	8421	7585	900	7191	1642	47	34	428	331	110	35	34	31	28	6	55	288	872	7174	1030	901	178	1804	11126	109	1827	489	30	22	2414	109	1827	1465	929	194	4088
Total_2016	23077	8255	7423	924	7031	1671	46	33	422	324	107	34	33	30	28	6	55	292	914	7439	983	890	193	1749	11024	107	1786	497	29	21	2379	107	1786	1439	910	207	4019
Total_2017	23235	8085	7250	944	6884	1689	47	35	420	319	106	36	35	30	28	6	54	294	961	7703	979	853	180	1691	10936	107	1749	505	30	22	2344	107	1749	1436	876	204	3902
Total_2018	23332	7927	7092	955	6739	1715	47	35	411	317	103	35	35	30	28	7	55	301	1011	7984	950	836	209	1697	10843	104	1712	508	30	22	2306	104	1712	1416	856	225	3911
Total_2019	23413	7789	6922	966	6582	1728	47	38	406	312	100	36	38	30	27	7	55	303	1054	8261	908	835	207	1646	10673	103	1672	512	30	24	2268	103	1672	1387	858	224	3816
Total_2020	23528	7631	6780	974	6431	1736	48	39	400	305	98	36	39	30	28	7	54	308	1103	8559	897	812	210	1593	10591	102	1633	514	30	25	2234	102	1633	1359	834	225	3706
Total_2021	23617	7487	6626	987	6317	1752	46	40	397	303	95	36	40	30	28	7	54	314	1148	8845	860	801	194	1545	10512	101	1605	520	29	25	2197	101	1605	1337	823	219	3648
Total_2022	23679	7357	6473	994	6181	1755	46	38	387	301	92	36	38	30	27	8	54	324	1188	9146	862	752	209	1502	10503	98	1570	519	29	24	2160	98	1570	1347	776	231	3583
Total_2023	23787	7201	6319	994	6023	1754	46	41	383	293	90	36	41	30	27	7	54	326	1235	9438	842	740	189	1475	10332	97	1530	519	29	26	2122	97	1530	1318	764	215	3504
Total_2024	23830	7078	6205	1014	5910	1759	46	39	378	292	87	35	39	30	27	8	53	334	1281	9753	796	718	206	1412	10267	96	1501	522	29	25	2092	96	1501	1269	737	221	3416
Total_2025	23908	6939	6038	1022	5760	1763	44	38	372	286	86	35	38	29	26	8	53	339	1323	10062	758	664	198	1351	10204	94	1463	523	28	24	2053	94	1463	1227	688	215	3298
Total_2026	23959	6804	5907	1026	5635	1761	44	38	368	281	84	36	38	30	26	8	53	353	1363	10390	760	668	191	1325	10057	93	1431	522	28	24	2023	93	1431	1238	687	210	3286
Total_2027	24010	6679	5767	1026	5516	1747	43	38	361	279	82	35	38	29	27	8	53	358	1410	10719	702	661	166	1293	10036	92	1401	522	27	24	1993	92	1401	1174	678	190	3170
Total_2028	24070	6551	5664	1022	5371	1739	43	37	357	275	80	35	37	29	26	8	51	370	1452	11069	689	601	180	1200	10070	91	1364	520	27	23	1956	91	1364	1163	620	199	3080
Total_2029	24080	6438	5531	1024	5271	1725	43	34	353	273	80	35	34	28	26	7	52	379	1495	11410	656	588	156	1172	9896	90	1339	517	27	22	1928	90	1339	1143	611	173	3004
Total_2030	24075	6328	5406	1024	5189	1714	42	33	350	269	76	34	33	29	25	7	51	393	1537	11786	642	556	157	1127	9995	89	1318	514	27	21	1889	89	1318	1114	576	174	2934
PWID_1973	665	416	414	7	187	3	0	0	239	118	3	0	0	0	0	0	0	24	0	24	0	0	0	0	1449	61	47	1	0	0	106	61	47	1	0	0	106
PWID_1974	939	565	557	13	308	7	0	0	270	157	5	0	0	1	0	0	1	32	1	50	60	0	0	60	1903	69	78	3	0	0	144	69	78	62	0	0	191
PWID_1975	1207	730	718	19	427	11	1	0	314	178	7	1	0	1	0	0	1	41	1	84	63	0	0	63	2409	80	108	4	1	0	186	80	108	65	1	0	236
PWID_1976	1483	900	882	25	553	16	1	0	355	206	9	1	0	1	1	0	1	48	2	124	65	55	0	66	2848	90	140	6	1	0	230	90	140	70	55	0	292
PWID_1977	1764	1082	1060	31	688	23	1	0	395	233	11	1	0	2	1	0	2	55	3	171	106	61	0	115	3267	100	175	9	1	0	277	100	175	112	61	0	372
PWID_1978	2042	1257	1228	39	833	30	2	0	431	258	14	2	0	2	1	0	2	64	4	223	116	62	0	122	3748	109	212	12	1	0	324	109	212	123	62	0	433
PWID_1979	2327	1435	1399	46	973	39	2	0	462	281	16	2	0	2	1	0	3	72	5	285	121	62	0	164	4187	117	247	15	1	0	369	117	247	131	63	0	503
PWID_1980	2618	1617	1572	54	1116	48	2	0	489	300	18	2	0	3	2	0	3	80	7	355	165	100	0	180	4576	124	283	18	1	0	416	124	283	178	101	0	579
PWID_1981	2912	1797	1742	64	1265	59	3	0	515	318	20	2	0	3	2	0	4	88	9	429	169	107	0	213	5019	131	321	22	2	0	465	131	321	187	109	0	651
PWID_1982	3132	1935	1881	70	1407	72	3	0	506	334	22	3	0	3	2	0	4	94	12	513	181	116	0	234	5297	129	357	26	2	0	502	129	357	201	117	0	712
PWID_1983	3333	2059	1993	80	1523	84	4	0	504	330	25	3	0	4	2	0	5	101	14	596	214	115	0	265	5644	128	387	31	3	0	535	128	387	239	116	0	762
PWID_1984	3637	2195	2121	84	1627	98	4	0	530	327	26	3	0	4	3	0	5	107	18	688	227	151	0	274	6022	135	413	36	3	0	571	135	413	254	153	0	820
PWID_1985	3963	2340	2260	93	1740	112	5	0	550	345	28	4	0	5	3	0	6	116	21	788	254	161	0	325	6409	140	442	40	3	0	609	140	442	285	163	0	905
PWID_1986	4215	2434	2352	100	1838	124	6	0	527	357	29	4	0	5	4	0	7	122	25	899	254	188	0	350	6764	134	467	44	4	0	635	134	467	292	190	0	947
PWID_1987	4432	2520	2427	107	1938	137	6	0	517	346	31	4	0	6	4	0	8	129	29	1013	299	198	0	374	7068	131	492	48	4	0	660	131	492	341	200	0	1008
PWID_1988	4655	2676	2576	114	2013	150	7	0	580	337	33	5	0	6	4	0	8	134	34	1130	294	199	0	404	7297	147	511	53	4	0	701	147	511	338	202	1	1070
PWID_1989	4869	2702	2602	119	2120	163	7	0	500	377	34	6	0	6	4	0	9	141	40	1254	306	211	0	447	7563	127	538	57	4	0	711	127	538	355	214	1	1123
PWID_1990	5174	2928	2826	126	2162	178	8	1	684	327	35	6	1	6	5	0	10	148	46	1379	317	237	0	469	7892	174	549	62	5	1	770	174	549	370	240	1	1187
PWID_1991	5471	3137	3020	130	2324	190	8	1	713	440	37	6	1	7	5	0	10	157	53	1514	341	246	0	482	8334	181	590	66	5	1	825	181	590	404	249	1	1268
PWID_1992	5761	3422	3300	138	2481	210	8	1	835	460	38	6	1	7	5	0	10	165	59	1656	339	250	0	485	8708	212	630	74	5	1	900	212	630	401	253	1	1335
PWID_1993	6043	3520	3386	148	2691	224	9	1	710	540	41	7	1	8	6	0	11	171	67	1812	367	274	0	523	8969	180	684	78	6	1	929	180	684	428	277	1	1419
PWID_1994	6346	3779	3631	160	2804	241	10	1	846	462	44	7	1	8	6	0	12	182	75	1972	390	283	0	565	9470	215	712	84	6	1	996	215	712	460	286	1	1518
PWID_1995	6759	3987	3835	169	2980	265	10	1	860	548	45	7	1	9	7	0	13	193	86	2142	414	294	0	616	10014	218	757	91	6	1	1050	218	757	494	298	1	1606
PWID_1996	7124	4052	3889	178	3146	283	11	1	747	556	48	8	1	9	7	0	13	203	94	2317	432	303	0	609	10439	190	799	97	7	1	1073	190	799	520	307	1	1631
PWID_1997	7655	4332	4166	190	3236	302	12	1	946	485	50	8	1	10	7	0	14	216	102	2514	432	306	0	628	11169	240	822	104	8	1	1147	240	822	524	312	1	1720
PWID_1998	8103	4485	4307	194	3425	317	13	1	873	609	52	9	1	10	8	0	15	229	114	2718	455	330	0	670	11739	222	870	109	8	1	1188	222	870	551	333	1	1803
PWID_1999	8703	4633	4452	205	3557	338	13	1	893	565	55	9	1	11	8	0	16	246	123	2940	485	343	0	719	12577	227	903	116	8	1	1228	227	903	590	348	1	1875
PWID_2000	9371	4733	4546	213	3688	358	14	1	845	583	56	9	1	11	8	0	17	264	136	3176	480	360	0	753	13462	215	937	122	9	1	1258	215	937	589	364	1	1947
PWID_2001	10001	4935	4730	222	3789	380	15	1	941	546	59	10	1	11	8	0	17	281	147	3432	478	355	0	733	14239	239	962	129	9	1	1316	239	962	590	361	1	1979
PWID_2002	9998	4981	4782	228	3927	400	16	1	825	610	58	11	1	13	9	0	19	282	160	3692	542	386	1	799	13997	210	997	134	10	1	1324	210	997	659	393	3	2042
PWID_2003	9911	4834	4617	239	3990	421	15	1	616	533	60	10	1	13	10	1	19	277	175	3939	533	408	31	807	13667	156	1013	140	9	1	1291	156	1013	654	416	31	2039
PWID_2004	9775	4927	4705	257	3897	440	16	2	798	401	62	12	2	13	10	1	20	270	191	4184	535	413	34	832	13107	203	990	147	10	1	1320	203	990	665	419	34	2070
PWID_2005	9630	4851	4597	275	3947	458	18	1	654	514	60	13	1	13	11	1	21	268	205	4425	544	433	36	823	12738	166	1003	151	11	1	1304	166	1003	678	440	37	2059
PWID_2006	9511	4849	4582	295	3901	476	18	2	685	423	61	13	2	13	11	1	21	263	221	4666	537	441	33	842	12302	174	991	157	11	1	1305	174	991	672	452	33	2082
PWID_2007	9391	4520	4239	308	3857	495	19	2	388	445	62	12	2	13	12	1	22	263	236	4906	545	458	39	847	12153	99	980	159	12	1	1227	99	980	676	464	39	2011
PWID_2008	9304	4480	4187	320	3656	507	19	2	552	250	60	13	2	14	12	1	22	258	252	5140	546	447	37	838	11797	140	929	163	12	1	1220	140	929	688	455	37	1995
PWID_2009	9246	4470	4168	324	3594	520	20	2	601	358	57	13	2	13	12	1	22	258	269	5371	527	449	39	843	11537	153	913	166	13	1	1219	153	913	679	461	40	2016
PWID_2010	9193	4403	4091	332	3558	534	20	2	568	390	57	14	2	13	12	1	23	256	285	5604	509	448	36	844	11264	144	904	168	13	1	1204	144	904	660	458	36	1983
PWID_2011	9097	4242	3928	345	3506	539	21	2	462	369	54	14	2	13	12	1	22	254	302	5835	503	452	39	814	11055	117	891	171	13	1	1165	117	891	651	463	40	1931
PWID_2012	8991	4109	3797	355	3375	551	21	3	463	300	55	13	3	13	13	1	23	250	318	6073	492	469	40	814	10725	118	857	173	13	2	1133	118	857	642	480	41	1915
PWID_2013	8919	4003	3680	359	3279	560	20	3	443	299	53	14	3	13	13	1	23	249	334	6286	486	465	43	829	10452	113	833	175	13	2	1107	113	833	644	473	43	1878
PWID_2014	8832	3902	3568	363	3185	561	21	3	438	291	51	14	3	13	13	1	23	249	353	6508	477	458	42	796	10205	111	809	174	13	2	1083	111	809	625	468	43	1816
PWID_2015	8747	3792	3468	367	3085	566	20	3	428	284	49	14	3	13	13	1	23	249	369	6733	452	441	39	768	10080	109	784	175	13	2	1054	109	784	603	448	40	1754
PWID_2016	8705	3689	3357	371	2987	571	20	3	422	278	48	14	3	13	13	1	22	249	385	6951	462	425	39	744	9937	107	759	175	13	2	1030	107	759	616	433	40	1726
PWID_2017	8646	3597	3259	373	2903	574	21	3	420	275	46	15	3	13	12	1	22	250	401	7181	442	414	44	736	9781	107	737	176	13	2	1008	107	737	597	422	45	1679
PWID_2018	8606	3512	3182	377	2832	575	21	3	411	272	46	14	3	12	13	1	23	249	416	7403	411	415	39	724	9628	104	719	175	13	2	988	104	719	566	426	39	1643
PWID_2019	8564	3437	3102	379	2759	570	21	3	406	269	45	14	3	13	13	1	23	249	430	7638	413	406	40	721	9423	103	701	174	13	2	965	103	701	573	417	41	1632
PWID_2020	8529	3362	3031	384	2687	570	21	3	400	264	43	14	3	13	13	1	23	248	449	7867	399	400	39	692	9263	102	682	174	13	2	947	102	682	558	408	40	1579
PWID_2021	8486	3279	2948	380	2621	566	20	3	397	261	41	14	3	13	13	1	22	250	466	8087	388	382	39	662	9182	101	666	171	13	2	929	101	666	542	390	40	1526
PWID_2022	8422	3194	2875	381	2549	562	20	4	387	257	40	14	4	12	12	1	22	252	481	8319	368	375	40	636	9041	98	647	171	13	3	905	98	647	521	383	41	1486
PWID_2023	8400	3118	2795	376	2475	559	20	3	383	252	39	13	3	12	12	1	21	249	496	8546	367	354	38	625	8785	97	629	169	13	2	886	97	629	517	363	40	1442
PWID_2024	8360	3047	2718	382	2427	561	20	4	378	250	38	14	4	12	12	1	21	253	510	8771	345	342	37	584	8772	96	616	170	13	3	867	96	616	490	350	38	1392
PWID_2025	8341	2992	2659	379	2352	560	19	3	372	246	37	13	3	12	12	1	21	251	527	9001	340	323	37	589	8626	94	597	169	12	2	849	94	597	490	332	38	1377
PWID_2026	8299	2917	2593	381	2302	546	20	4	368	241	38	14	4	12	12	1	21	255	540	9233	311	324	34	563	8466	93	585	166	13	3	830	93	585	460	335	35	1332
PWID_2027	8255	2855	2531	375	2252	540	19	4	361	238	35	13	4	11	13	1	21	253	554	9457	305	316	32	536	8351	92	572	163	12	3	813	92	572	446	326	34	1292
PWID_2028	8230	2805	2474	375	2194	533	18	3	357	236	34	13	3	12	12	1	21	259	566	9699	310	301	36	520	8338	91	557	162	11	2	797	91	557	451	309	37	1265
PWID_2029	8181	2735	2407	371	2135	525	19	3	353	233	35	13	3	11	12	1	20	255	580	9927	289	285	32	501	8140	90	542	159	12	2	781	90	542	430	295	33	1224
PWID_2030	8139	2672	2354	371	2086	517	18	3	350	231	32	12	3	11	11	1	20	262	592	10170	269	276	34	483	8196	89	530	157	11	2	765	89	530	414	284	35	1186
Former-PWID-Will-Relapse_1973	140	33	33	2	33	1	0	0	NA	21	1	0	0	0	0	0	0	1	0	1	0	0	0	0	59	0	8	0	0	0	9	0	8	0	0	0	9
Former-PWID-Will-Relapse_1974	217	73	71	5	71	3	0	0	NA	26	2	0	0	0	0	0	0	1	0	1	0	0	0	0	61	0	18	1	0	0	19	0	18	1	0	0	19
Former-PWID-Will-Relapse_1975	312	120	115	8	118	6	0	0	NA	29	3	0	0	1	0	0	1	1	1	1	55	0	0	56	62	0	30	2	0	0	31	0	30	57	0	0	84
Former-PWID-Will-Relapse_1976	423	178	171	12	174	9	1	0	NA	33	5	1	0	1	0	0	1	1	1	2	59	0	0	60	65	0	44	4	1	0	46	0	44	61	1	0	99
Former-PWID-Will-Relapse_1977	554	246	235	16	240	13	1	0	NA	38	6	1	0	1	1	0	1	1	2	3	63	45	0	63	68	0	61	5	1	0	64	0	61	65	45	0	120
Former-PWID-Will-Relapse_1978	699	322	307	21	311	20	1	0	NA	41	8	1	0	1	1	0	1	2	2	4	63	60	0	64	117	0	79	7	1	0	84	0	79	68	60	0	145
Former-PWID-Will-Relapse_1979	861	408	388	26	393	26	2	1	NA	44	9	2	1	2	1	0	2	2	4	5	110	61	0	112	117	0	100	10	1	1	107	0	100	115	62	1	209
Former-PWID-Will-Relapse_1980	1035	501	476	31	479	33	2	1	NA	47	10	2	1	2	1	0	2	2	5	5	110	62	0	119	123	0	122	12	1	1	131	0	122	120	63	1	241
Former-PWID-Will-Relapse_1981	1220	591	563	37	566	42	2	1	NA	50	12	2	1	2	2	0	3	3	6	7	115	99	0	166	152	0	144	15	1	1	156	0	144	125	101	1	312
Former-PWID-Will-Relapse_1982	1412	694	658	43	660	52	3	1	NA	52	14	2	1	3	2	0	3	3	8	8	153	107	0	175	170	0	168	18	2	1	184	0	168	166	108	1	348
Former-PWID-Will-Relapse_1983	1607	792	752	49	754	65	3	1	NA	51	15	3	1	3	2	0	4	3	10	10	159	107	0	204	177	0	192	22	2	1	209	0	192	174	107	1	399
Former-PWID-Will-Relapse_1984	1814	890	849	55	845	75	4	1	NA	53	18	3	1	3	3	0	4	4	12	11	166	126	0	221	209	0	215	26	3	1	237	0	215	185	127	1	448
Former-PWID-Will-Relapse_1985	2038	995	940	62	936	88	5	1	NA	53	19	3	1	4	2	0	5	4	15	13	207	114	0	246	212	0	238	30	3	1	266	0	238	229	115	1	489
Former-PWID-Will-Relapse_1986	2261	1094	1037	69	1034	103	5	1	NA	55	20	4	1	4	3	0	6	5	18	15	212	158	0	308	235	0	263	35	3	1	292	0	263	238	159	1	572
Former-PWID-Will-Relapse_1987	2484	1194	1130	75	1120	117	5	1	NA	53	22	4	1	5	3	1	7	5	22	18	230	168	44	339	242	0	284	39	3	1	320	0	284	262	170	44	631
Former-PWID-Will-Relapse_1988	2699	1286	1213	81	1205	132	6	1	NA	53	24	5	1	5	4	0	7	5	27	20	242	187	0	354	249	0	306	44	4	1	346	0	306	279	189	1	675
Former-PWID-Will-Relapse_1989	2923	1371	1293	86	1282	147	7	2	NA	57	24	5	2	5	4	1	8	6	32	23	261	194	43	367	279	0	326	49	4	1	371	0	326	300	196	43	708
Former-PWID-Will-Relapse_1990	3139	1459	1377	92	1364	161	7	2	NA	52	26	5	2	5	5	1	8	6	37	26	266	215	48	390	312	0	346	54	4	1	395	0	346	308	218	48	757
Former-PWID-Will-Relapse_1991	3357	1548	1461	97	1446	180	8	2	NA	68	27	6	2	6	5	1	9	6	42	30	298	226	42	427	303	0	367	59	5	1	420	0	367	350	230	43	816
Former-PWID-Will-Relapse_1992	3574	1649	1556	104	1532	194	9	2	NA	70	28	6	2	7	6	1	10	7	49	34	316	255	44	480	324	0	389	64	6	1	449	0	389	367	258	45	904
Former-PWID-Will-Relapse_1993	3816	1771	1671	110	1644	213	9	2	NA	82	30	7	2	7	6	1	11	7	54	37	335	262	47	496	339	0	418	69	6	1	482	0	418	394	263	48	937
Former-PWID-Will-Relapse_1994	4040	1887	1778	119	1746	232	10	2	NA	71	32	7	2	7	6	1	11	8	61	41	325	265	46	496	350	0	443	76	6	1	514	0	443	391	269	46	985
Former-PWID-Will-Relapse_1995	4292	1997	1889	126	1853	250	10	2	NA	83	34	7	2	8	6	1	12	8	69	46	349	283	47	535	379	0	471	81	6	1	548	0	471	418	287	48	1042
Former-PWID-Will-Relapse_1996	4580	2118	2001	136	1964	271	11	3	NA	84	35	8	3	9	7	1	13	9	77	51	386	304	48	574	375	0	499	88	7	2	582	0	499	462	308	48	1108
Former-PWID-Will-Relapse_1997	4857	2232	2109	143	2063	290	11	3	NA	73	37	8	3	9	7	1	13	9	85	57	385	320	45	588	414	0	524	93	7	2	613	0	524	465	324	45	1162
Former-PWID-Will-Relapse_1998	5192	2355	2219	150	2174	311	13	2	NA	90	39	9	2	9	7	1	14	10	95	63	397	311	49	595	444	0	552	100	8	1	645	0	552	485	315	50	1220
Former-PWID-Will-Relapse_1999	5537	2475	2332	158	2292	330	13	3	NA	86	40	9	3	10	8	1	15	11	107	69	404	337	47	655	484	0	582	105	8	2	681	0	582	495	341	48	1302
Former-PWID-Will-Relapse_2000	5937	2597	2446	164	2404	354	13	4	NA	87	42	9	4	10	8	1	16	11	117	76	421	354	47	672	493	0	611	112	8	3	717	0	611	517	361	49	1345
Former-PWID-Will-Relapse_2001	6355	2710	2558	174	2505	377	14	4	NA	82	44	10	4	10	9	1	17	13	129	84	435	355	50	697	533	0	636	120	9	3	750	0	636	539	360	51	1399
Former-PWID-Will-Relapse_2002	6718	2834	2671	181	2614	394	15	5	NA	91	46	11	5	11	9	1	18	13	141	92	469	379	49	746	527	0	664	126	9	3	787	0	664	581	385	51	1481
Former-PWID-Will-Relapse_2003	7070	2934	2763	190	2694	420	16	6	NA	80	47	11	6	11	10	2	18	14	153	102	467	387	62	723	585	0	684	133	10	4	813	0	684	579	398	63	1491
Former-PWID-Will-Relapse_2004	7330	3021	2838	205	2774	441	17	7	NA	61	48	12	7	12	10	2	19	16	169	112	473	395	79	776	622	0	705	139	11	4	838	0	705	598	403	80	1556
Former-PWID-Will-Relapse_2005	7547	3089	2883	225	2840	465	17	8	NA	77	49	13	8	12	11	2	20	16	183	123	491	418	76	788	647	0	721	146	11	5	862	0	721	621	426	77	1594
Former-PWID-Will-Relapse_2006	7715	3141	2917	243	2876	486	17	9	NA	66	50	13	9	12	10	2	20	18	197	135	485	390	82	774	674	0	731	151	11	6	879	0	731	616	399	85	1591
Former-PWID-Will-Relapse_2007	7884	3188	2955	261	2918	506	17	10	NA	69	51	13	10	12	11	2	21	19	211	147	489	405	83	785	674	0	741	156	11	6	894	0	741	629	415	87	1623
Former-PWID-Will-Relapse_2008	7990	3178	2914	275	2902	525	18	11	NA	40	50	14	11	13	11	2	21	19	228	161	510	414	78	823	709	0	737	162	11	7	895	0	737	663	420	84	1647
Former-PWID-Will-Relapse_2009	8084	3151	2897	285	2874	551	17	11	NA	55	49	14	11	13	11	3	22	21	242	175	502	415	103	822	742	0	730	168	11	7	892	0	730	647	423	108	1669
Former-PWID-Will-Relapse_2010	8153	3130	2862	298	2843	562	18	12	NA	60	48	14	12	13	11	3	22	22	258	189	489	406	95	821	756	0	722	171	11	8	888	0	722	647	415	98	1653
Former-PWID-Will-Relapse_2011	8222	3098	2815	309	2806	574	19	14	NA	57	49	15	14	13	11	3	22	22	274	207	492	415	98	785	760	0	713	172	12	9	886	0	713	650	424	105	1601
Former-PWID-Will-Relapse_2012	8262	3052	2768	319	2762	589	19	15	NA	48	46	15	15	13	12	3	23	24	287	224	485	404	112	805	782	0	702	177	12	9	877	0	702	641	413	121	1631
Former-PWID-Will-Relapse_2013	8277	3002	2705	328	2712	597	19	15	NA	47	47	16	15	14	12	3	22	25	304	243	478	410	112	784	796	0	689	178	12	9	863	0	689	637	418	119	1591
Former-PWID-Will-Relapse_2014	8296	2951	2655	331	2649	606	19	16	NA	45	46	15	16	14	12	3	23	27	321	263	480	407	118	797	839	0	673	179	12	10	851	0	673	643	415	121	1585
Former-PWID-Will-Relapse_2015	8296	2892	2589	338	2593	614	19	17	NA	44	43	15	17	14	12	3	23	28	336	281	473	406	107	765	838	0	659	182	12	11	839	0	659	634	413	112	1545
Former-PWID-Will-Relapse_2016	8300	2822	2520	344	2534	622	19	16	NA	43	44	16	16	13	12	3	23	29	355	302	437	398	116	748	846	0	644	183	12	10	822	0	644	597	407	122	1511
Former-PWID-Will-Relapse_2017	8291	2761	2455	344	2472	630	19	17	NA	43	42	15	17	13	11	3	22	31	370	326	436	374	105	717	872	0	628	185	12	11	808	0	628	602	383	112	1472
Former-PWID-Will-Relapse_2018	8266	2689	2381	351	2403	631	18	18	NA	43	41	16	18	13	12	4	22	33	387	351	424	359	118	716	883	0	610	184	11	11	789	0	610	590	366	130	1463
Former-PWID-Will-Relapse_2019	8237	2620	2313	353	2335	628	19	18	NA	42	40	15	18	13	11	4	23	35	404	377	411	346	127	697	932	0	593	185	12	11	772	0	593	578	357	135	1418
Former-PWID-Will-Relapse_2020	8219	2554	2249	355	2272	627	18	20	NA	41	39	15	20	13	11	4	22	37	418	403	418	342	126	666	921	0	577	183	11	13	757	0	577	588	348	134	1372
Former-PWID-Will-Relapse_2021	8187	2485	2177	354	2198	631	18	20	NA	41	38	14	20	13	11	4	21	38	433	432	397	343	110	635	937	0	558	185	11	13	738	0	558	554	348	119	1336
Former-PWID-Will-Relapse_2022	8155	2420	2115	355	2143	630	17	18	NA	41	36	15	18	13	11	4	22	41	451	465	380	316	121	632	946	0	544	184	11	11	720	0	544	546	323	131	1305
Former-PWID-Will-Relapse_2023	8129	2363	2048	353	2081	619	17	19	NA	40	36	15	19	13	11	4	21	43	466	498	365	308	113	599	968	0	529	180	11	12	704	0	529	527	316	121	1264
Former-PWID-Will-Relapse_2024	8090	2307	1993	355	2031	614	17	18	NA	39	34	15	18	13	11	4	21	45	482	535	353	294	118	569	984	0	516	181	11	11	690	0	516	517	301	126	1215
Former-PWID-Will-Relapse_2025	8051	2243	1937	358	1968	612	16	20	NA	39	34	15	20	12	10	4	21	47	497	571	328	278	111	572	980	0	500	179	10	13	673	0	500	491	286	117	1194
Former-PWID-Will-Relapse_2026	8006	2181	1874	355	1912	612	16	19	NA	38	32	15	19	12	11	4	20	50	511	610	320	279	114	536	1006	0	486	179	10	12	656	0	486	484	286	123	1142
Former-PWID-Will-Relapse_2027	7963	2128	1810	354	1859	605	16	18	NA	38	33	14	18	12	10	4	20	53	527	654	318	267	104	525	1022	0	472	178	10	11	642	0	472	463	271	110	1120
Former-PWID-Will-Relapse_2028	7920	2078	1765	355	1807	600	16	17	NA	37	31	15	17	12	10	4	20	56	540	698	295	251	105	500	1040	0	459	176	10	11	629	0	459	447	257	112	1089
Former-PWID-Will-Relapse_2029	7870	2029	1722	353	1763	590	16	17	NA	36	30	14	17	12	10	4	20	59	554	747	290	255	91	476	1020	0	448	172	10	11	614	0	448	441	261	97	1042
Former-PWID-Will-Relapse_2030	7834	1989	1678	349	1716	574	15	16	NA	36	30	14	16	11	10	4	19	61	567	800	265	226	89	456	1032	0	436	171	9	10	602	0	436	421	232	99	1016
Former-PWID-Wont-Relapse_1973	18	10	10	1	10	0	0	0	NA	7	0	0	0	0	0	0	0	0	0	0	0	0	0	0	0	0	3	0	0	0	3	0	3	0	0	0	3
Former-PWID-Wont-Relapse_1974	41	21	20	2	21	1	0	0	NA	8	1	0	0	0	0	0	0	0	0	0	0	0	0	0	0	0	5	0	0	0	5	0	5	1	0	0	5
Former-PWID-Wont-Relapse_1975	69	34	33	3	33	3	0	0	NA	9	1	0	0	0	0	0	0	0	0	0	0	0	0	0	0	0	8	1	0	0	9	0	8	1	0	0	9
Former-PWID-Wont-Relapse_1976	104	51	48	4	49	4	0	0	NA	10	2	0	0	0	0	0	0	0	0	1	0	0	0	0	0	0	12	2	0	0	13	0	12	2	0	0	14
Former-PWID-Wont-Relapse_1977	143	70	67	6	68	5	1	0	NA	11	3	0	0	1	0	0	1	1	1	1	54	0	0	58	54	0	17	2	1	0	18	0	17	55	1	0	74
Former-PWID-Wont-Relapse_1978	190	95	90	8	91	8	1	0	NA	12	3	1	0	1	0	0	1	1	1	1	57	0	0	59	61	0	23	3	1	0	25	0	23	59	1	0	80
Former-PWID-Wont-Relapse_1979	243	120	114	10	115	11	1	0	NA	12	4	1	0	1	0	0	1	1	2	2	57	0	0	59	61	0	29	4	1	0	32	0	29	59	1	0	86
Former-PWID-Wont-Relapse_1980	304	149	142	12	143	14	1	0	NA	14	4	1	0	1	1	0	1	1	2	2	60	55	0	61	62	0	36	5	1	0	39	0	36	62	55	0	95
Former-PWID-Wont-Relapse_1981	372	181	172	14	174	17	1	0	NA	15	5	1	0	1	1	0	1	1	3	3	59	58	0	62	61	0	44	6	1	0	48	0	44	63	58	0	107
Former-PWID-Wont-Relapse_1982	442	218	207	16	206	22	2	0	NA	14	6	1	0	1	1	0	2	1	3	3	61	58	0	102	64	0	52	8	1	0	58	0	52	67	58	0	153
Former-PWID-Wont-Relapse_1983	520	256	242	19	241	26	2	1	NA	15	7	1	1	1	1	0	2	2	4	4	65	59	0	108	106	0	61	9	1	1	68	0	61	70	59	1	165
Former-PWID-Wont-Relapse_1984	606	295	280	21	277	33	2	1	NA	14	7	2	1	2	1	0	2	2	5	4	101	58	0	110	108	0	70	11	1	1	79	0	70	109	58	1	181
Former-PWID-Wont-Relapse_1985	699	331	315	23	313	38	2	1	NA	15	8	2	1	2	1	0	3	2	6	5	106	59	0	138	111	0	80	13	1	1	89	0	80	117	59	1	220
Former-PWID-Wont-Relapse_1986	797	373	353	27	350	44	3	1	NA	16	9	2	1	2	2	0	3	2	8	6	106	100	0	153	108	0	89	15	2	1	101	0	89	117	102	1	242
Former-PWID-Wont-Relapse_1987	902	417	395	30	390	52	3	1	NA	14	9	2	1	2	2	0	3	3	9	7	117	98	0	159	133	0	99	17	2	1	113	0	99	130	99	1	262
Former-PWID-Wont-Relapse_1988	1018	461	436	33	431	60	4	1	NA	15	11	3	1	3	2	0	4	3	12	8	146	102	0	187	145	0	109	20	3	1	125	0	109	161	103	1	300
Former-PWID-Wont-Relapse_1989	1135	508	477	36	471	69	4	1	NA	16	11	3	1	3	2	0	4	3	14	9	147	111	0	200	151	0	120	23	3	1	139	0	120	164	112	1	331
Former-PWID-Wont-Relapse_1990	1254	551	518	41	512	78	4	1	NA	15	12	3	1	3	3	0	4	4	16	11	150	139	0	206	176	0	130	25	3	1	151	0	130	169	140	1	342
Former-PWID-Wont-Relapse_1991	1382	601	569	43	559	88	5	1	NA	18	12	3	1	4	3	0	5	4	18	13	157	143	0	237	168	0	142	28	3	1	165	0	142	182	144	1	387
Former-PWID-Wont-Relapse_1992	1514	652	616	46	603	98	5	1	NA	20	13	4	1	4	3	0	5	4	21	14	184	141	0	243	160	0	153	31	3	1	181	0	153	208	143	1	410
Former-PWID-Wont-Relapse_1993	1654	711	669	49	654	109	6	1	NA	22	14	4	1	4	4	0	6	4	25	17	175	157	0	267	206	0	166	35	4	1	197	0	166	203	161	1	445
Former-PWID-Wont-Relapse_1994	1795	768	722	55	706	121	6	1	NA	19	15	4	1	4	4	1	6	5	28	18	191	160	36	280	219	0	179	39	4	1	213	0	179	221	160	37	478
Former-PWID-Wont-Relapse_1995	1948	824	778	59	758	133	6	2	NA	22	16	5	2	5	4	1	7	5	33	21	210	180	30	303	226	0	193	42	4	1	230	0	193	240	181	30	517
Former-PWID-Wont-Relapse_1996	2116	894	841	63	822	147	7	2	NA	22	17	5	2	5	4	1	8	5	38	24	214	184	33	328	222	0	209	46	4	1	249	0	209	253	187	33	557
Former-PWID-Wont-Relapse_1997	2292	956	903	67	879	161	7	2	NA	20	18	5	2	5	4	1	8	6	43	27	226	191	41	344	239	0	223	50	4	1	268	0	223	271	192	41	592
Former-PWID-Wont-Relapse_1998	2479	1021	959	71	931	174	8	2	NA	24	19	6	2	6	5	1	9	6	48	30	248	219	40	388	258	0	236	55	5	1	288	0	236	294	222	40	640
Former-PWID-Wont-Relapse_1999	2687	1088	1028	76	991	189	8	2	NA	23	20	6	2	6	5	1	9	7	54	35	240	199	35	368	269	0	252	60	5	1	307	0	252	292	202	35	650
Former-PWID-Wont-Relapse_2000	2910	1160	1090	82	1058	207	9	2	NA	24	21	6	2	6	6	1	10	8	60	39	264	238	40	402	302	0	269	65	6	1	328	0	269	321	243	41	705
Former-PWID-Wont-Relapse_2001	3136	1229	1157	85	1116	224	9	3	NA	22	22	7	3	6	6	1	10	8	67	43	259	250	44	416	319	0	283	70	6	2	349	0	283	317	253	45	734
Former-PWID-Wont-Relapse_2002	3378	1299	1223	92	1173	242	10	4	NA	24	24	7	4	7	6	1	11	9	74	48	277	249	47	441	326	0	298	75	6	3	370	0	298	340	253	49	772
Former-PWID-Wont-Relapse_2003	3603	1372	1292	96	1239	260	11	4	NA	21	24	8	4	7	6	1	11	10	82	54	296	251	46	442	364	0	315	80	7	3	391	0	315	364	257	47	803
Former-PWID-Wont-Relapse_2004	3831	1443	1346	108	1301	278	11	5	NA	18	26	8	5	8	7	1	13	11	91	60	304	259	53	488	405	0	330	86	7	3	412	0	330	372	265	53	864
Former-PWID-Wont-Relapse_2005	4056	1503	1402	118	1353	298	12	6	NA	21	26	9	6	8	7	1	13	11	98	67	306	276	53	480	406	0	344	91	8	4	432	0	344	380	281	53	883
Former-PWID-Wont-Relapse_2006	4269	1557	1440	130	1401	316	12	6	NA	18	27	9	6	8	7	2	14	13	107	75	314	273	62	498	432	0	356	96	8	4	448	0	356	401	277	64	914
Former-PWID-Wont-Relapse_2007	4481	1606	1482	142	1446	335	13	7	NA	19	27	10	7	9	8	2	14	14	118	84	329	279	61	519	471	0	367	103	8	4	466	0	367	414	283	62	952
Former-PWID-Wont-Relapse_2008	4694	1653	1513	152	1479	357	13	8	NA	12	27	10	8	9	8	2	15	15	128	95	329	296	68	547	481	0	376	107	8	5	478	0	376	421	301	69	987
Former-PWID-Wont-Relapse_2009	4905	1681	1537	164	1504	381	13	9	NA	16	28	11	9	9	9	2	15	16	138	106	322	301	76	530	507	0	382	114	8	6	491	0	382	421	307	79	990
Former-PWID-Wont-Relapse_2010	5112	1714	1558	177	1535	400	14	9	NA	17	28	11	9	10	8	2	16	18	148	118	332	298	73	535	554	0	390	120	9	6	503	0	390	436	303	76	1010
Former-PWID-Wont-Relapse_2011	5312	1747	1576	186	1551	417	15	10	NA	16	28	12	10	10	9	2	17	19	160	132	337	303	86	560	573	0	394	124	9	6	513	0	394	441	311	89	1052
Former-PWID-Wont-Relapse_2012	5507	1766	1589	196	1565	436	14	12	NA	14	29	12	12	10	9	2	18	21	170	145	351	298	84	574	612	0	398	130	9	8	522	0	398	463	305	86	1056
Former-PWID-Wont-Relapse_2013	5679	1784	1599	206	1575	457	14	13	NA	13	29	12	13	11	9	2	17	23	182	162	345	293	79	544	645	0	400	135	9	8	531	0	400	463	301	83	1039
Former-PWID-Wont-Relapse_2014	5879	1800	1608	219	1578	478	16	14	NA	13	28	13	14	11	10	3	18	25	195	179	337	301	91	571	664	0	401	141	10	9	539	0	401	460	305	100	1064
Former-PWID-Wont-Relapse_2015	6052	1808	1600	226	1576	495	16	14	NA	13	29	13	14	11	10	3	18	27	208	201	340	302	96	567	694	0	400	147	10	9	543	0	400	467	308	99	1075
Former-PWID-Wont-Relapse_2016	6242	1795	1597	237	1575	512	16	16	NA	13	28	14	16	11	10	3	18	30	222	221	342	299	90	553	735	0	400	151	10	10	545	0	400	474	306	97	1062
Former-PWID-Wont-Relapse_2017	6401	1799	1597	245	1575	530	16	15	NA	12	29	14	15	11	10	3	19	33	237	245	329	299	95	552	804	0	400	156	10	9	548	0	400	468	306	103	1067
Former-PWID-Wont-Relapse_2018	6586	1804	1585	254	1557	546	16	16	NA	12	28	13	16	12	10	3	20	35	248	272	345	292	104	567	807	0	395	160	10	10	552	0	395	484	299	108	1082
Former-PWID-Wont-Relapse_2019	6763	1804	1575	263	1558	559	16	17	NA	12	28	14	17	12	10	3	20	39	262	301	322	286	94	549	854	0	396	165	10	11	554	0	396	463	293	99	1056
Former-PWID-Wont-Relapse_2020	6929	1799	1565	272	1548	575	16	17	NA	12	29	14	17	12	10	4	20	42	277	334	315	281	103	539	874	0	393	169	10	11	554	0	393	462	285	107	1055
Former-PWID-Wont-Relapse_2021	7101	1798	1565	277	1535	587	16	19	NA	12	28	15	19	11	10	4	20	45	291	370	305	277	104	517	929	0	390	173	10	12	557	0	390	460	283	107	1037
Former-PWID-Wont-Relapse_2022	7250	1800	1553	286	1534	598	16	19	NA	12	27	15	19	12	10	4	20	50	306	410	325	266	103	532	983	0	390	176	10	12	558	0	390	479	275	108	1043
Former-PWID-Wont-Relapse_2023	7402	1800	1537	290	1524	610	17	19	NA	11	27	15	19	12	10	4	20	53	319	453	307	261	104	517	991	0	387	180	11	12	560	0	387	466	267	113	1036
Former-PWID-Wont-Relapse_2024	7552	1791	1527	303	1498	621	16	19	NA	11	27	15	19	12	10	4	21	58	336	504	302	262	99	505	1043	0	380	183	10	12	559	0	380	465	268	107	1019
Former-PWID-Wont-Relapse_2025	7682	1789	1506	308	1495	630	16	19	NA	11	26	15	19	12	10	4	20	64	353	557	293	256	98	487	1076	0	380	186	10	12	557	0	380	451	261	105	998
Former-PWID-Wont-Relapse_2026	7810	1763	1490	316	1483	639	16	19	NA	11	26	15	19	13	10	4	21	69	368	614	291	239	102	485	1105	0	377	190	10	12	553	0	377	454	244	111	1004
Former-PWID-Wont-Relapse_2027	7944	1753	1479	321	1470	642	16	19	NA	11	26	15	19	12	10	4	20	75	381	675	277	221	95	453	1139	0	373	190	10	12	555	0	373	445	230	103	976
Former-PWID-Wont-Relapse_2028	8068	1744	1460	323	1442	647	16	19	NA	11	25	15	19	12	11	4	21	80	395	750	265	236	91	448	1163	0	366	192	10	12	554	0	366	438	241	97	962
Former-PWID-Wont-Relapse_2029	8170	1742	1446	332	1425	648	16	17	NA	11	25	15	17	13	10	4	21	87	410	822	265	211	87	436	1202	0	362	194	10	11	551	0	362	434	219	93	932
Former-PWID-Wont-Relapse_2030	8290	1726	1430	335	1406	652	16	18	NA	11	24	15	18	12	10	4	20	95	425	909	263	212	88	418	1238	0	357	195	10	11	549	0	357	429	220	96	932
