# Supplementary material for: Modelling the burden of hepatitis C infection among people who inject drugs in Norway, 1973–2030
Source: BMC Infect Dis. 2017 Aug 3;17:541. doi: 10.1186/s12879-017-2631-2 (PMC5543437; doi:10.1186/s12879-017-2631-2)
Supplement: Supplementary file 9 — Machine friendly summary of upper estimates. (CSV 446 kb) [file 12879_2017_2631_MOESM9_ESM.csv]

type	variable	prettyName	year	value
OVERLAPPING PREVALENCE	Total	Alive	1973	810
OVERLAPPING PREVALENCE	Total	HCV+ (incl. treatment)	1973	446
OVERLAPPING PREVALENCE	Total	HCV+ (excl. treatment)	1973	442
OVERLAPPING PREVALENCE	Total	HCV treatment (excl. transplant)	1973	8
DISCRETE PREVALENCE	Total	HCV+ chronic	1973	218
DISCRETE PREVALENCE	Total	Cirrhosis	1973	4
DISCRETE PREVALENCE	Total	HCC	1973	0
DISCRETE PREVALENCE	Total	Transplant	1973	0
INCIDENCE	Total	HCV+ acute	1973	239
INCIDENCE	Total	HCV+ chronic	1973	139
INCIDENCE	Total	Cirrhosis	1973	4
INCIDENCE	Total	HCC	1973	0
INCIDENCE	Total	Transplant	1973	0
YEARLY MORTALITY	Total	Cirrhosis	1973	0
YEARLY MORTALITY	Total	HCC	1973	0
YEARLY MORTALITY	Total	Transplant	1973	0
YEARLY MORTALITY	Total	HCV related	1973	0
YEARLY MORTALITY	Total	Not related to HCV	1973	24
CUMULATIVE MORTALITY	Total	HCV related	1973	0
CUMULATIVE MORTALITY	Total	Not related to HCV	1973	24
YLLs	Total	Cirrhosis	1973	0
YLLs	Total	HCC	1973	0
YLLs	Total	Transplant	1973	0
YLLs	Total	HCV related	1973	0
YLLs	Total	Not related to HCV	1973	1463
YLDs	Total	HCV+ acute	1973	61
YLDs	Total	HCV+ chronic	1973	55
YLDs	Total	Cirrhosis	1973	2
YLDs	Total	HCC	1973	0
YLDs	Total	Transplant	1973	0
YLDs	Total	Total	1973	114
DALYs	Total	HCV+ acute	1973	61
DALYs	Total	HCV+ chronic	1973	55
DALYs	Total	Cirrhosis	1973	2
DALYs	Total	HCC	1973	0
DALYs	Total	Transplant	1973	0
DALYs	Total	HCV related	1973	114
OVERLAPPING PREVALENCE	Total	Alive	1974	1175
OVERLAPPING PREVALENCE	Total	HCV+ (incl. treatment)	1974	640
OVERLAPPING PREVALENCE	Total	HCV+ (excl. treatment)	1974	630
OVERLAPPING PREVALENCE	Total	HCV treatment (excl. transplant)	1974	16
DISCRETE PREVALENCE	Total	HCV+ chronic	1974	382
DISCRETE PREVALENCE	Total	Cirrhosis	1974	8
DISCRETE PREVALENCE	Total	HCC	1974	0
DISCRETE PREVALENCE	Total	Transplant	1974	0
INCIDENCE	Total	HCV+ acute	1974	270
INCIDENCE	Total	HCV+ chronic	1974	182
INCIDENCE	Total	Cirrhosis	1974	6
INCIDENCE	Total	HCC	1974	0
INCIDENCE	Total	Transplant	1974	0
YEARLY MORTALITY	Total	Cirrhosis	1974	1
YEARLY MORTALITY	Total	HCC	1974	0
YEARLY MORTALITY	Total	Transplant	1974	0
YEARLY MORTALITY	Total	HCV related	1974	1
YEARLY MORTALITY	Total	Not related to HCV	1974	32
CUMULATIVE MORTALITY	Total	HCV related	1974	1
CUMULATIVE MORTALITY	Total	Not related to HCV	1974	50
YLLs	Total	Cirrhosis	1974	61
YLLs	Total	HCC	1974	0
YLLs	Total	Transplant	1974	0
YLLs	Total	HCV related	1974	61
YLLs	Total	Not related to HCV	1974	1916
YLDs	Total	HCV+ acute	1974	69
YLDs	Total	HCV+ chronic	1974	97
YLDs	Total	Cirrhosis	1974	3
YLDs	Total	HCC	1974	0
YLDs	Total	Transplant	1974	0
YLDs	Total	Total	1974	163
DALYs	Total	HCV+ acute	1974	69
DALYs	Total	HCV+ chronic	1974	97
DALYs	Total	Cirrhosis	1974	63
DALYs	Total	HCC	1974	0
DALYs	Total	Transplant	1974	0
DALYs	Total	HCV related	1974	210
OVERLAPPING PREVALENCE	Total	Alive	1975	1561
OVERLAPPING PREVALENCE	Total	HCV+ (incl. treatment)	1975	864
OVERLAPPING PREVALENCE	Total	HCV+ (excl. treatment)	1975	846
OVERLAPPING PREVALENCE	Total	HCV treatment (excl. transplant)	1975	25
DISCRETE PREVALENCE	Total	HCV+ chronic	1975	560
DISCRETE PREVALENCE	Total	Cirrhosis	1975	15
DISCRETE PREVALENCE	Total	HCC	1975	1
DISCRETE PREVALENCE	Total	Transplant	1975	0
INCIDENCE	Total	HCV+ acute	1975	314
INCIDENCE	Total	HCV+ chronic	1975	205
INCIDENCE	Total	Cirrhosis	1975	9
INCIDENCE	Total	HCC	1975	1
INCIDENCE	Total	Transplant	1975	0
YEARLY MORTALITY	Total	Cirrhosis	1975	1
YEARLY MORTALITY	Total	HCC	1975	0
YEARLY MORTALITY	Total	Transplant	1975	0
YEARLY MORTALITY	Total	HCV related	1975	1
YEARLY MORTALITY	Total	Not related to HCV	1975	41
CUMULATIVE MORTALITY	Total	HCV related	1975	1
CUMULATIVE MORTALITY	Total	Not related to HCV	1975	84
YLLs	Total	Cirrhosis	1975	65
YLLs	Total	HCC	1975	0
YLLs	Total	Transplant	1975	0
YLLs	Total	HCV related	1975	65
YLLs	Total	Not related to HCV	1975	2445
YLDs	Total	HCV+ acute	1975	80
YLDs	Total	HCV+ chronic	1975	142
YLDs	Total	Cirrhosis	1975	6
YLDs	Total	HCC	1975	1
YLDs	Total	Transplant	1975	0
YLDs	Total	Total	1975	221
DALYs	Total	HCV+ acute	1975	80
DALYs	Total	HCV+ chronic	1975	142
DALYs	Total	Cirrhosis	1975	68
DALYs	Total	HCC	1975	1
DALYs	Total	Transplant	1975	0
DALYs	Total	HCV related	1975	272
OVERLAPPING PREVALENCE	Total	Alive	1976	1974
OVERLAPPING PREVALENCE	Total	HCV+ (incl. treatment)	1976	1106
OVERLAPPING PREVALENCE	Total	HCV+ (excl. treatment)	1976	1082
OVERLAPPING PREVALENCE	Total	HCV treatment (excl. transplant)	1976	35
DISCRETE PREVALENCE	Total	HCV+ chronic	1976	754
DISCRETE PREVALENCE	Total	Cirrhosis	1976	25
DISCRETE PREVALENCE	Total	HCC	1976	1
DISCRETE PREVALENCE	Total	Transplant	1976	0
INCIDENCE	Total	HCV+ acute	1976	355
INCIDENCE	Total	HCV+ chronic	1976	241
INCIDENCE	Total	Cirrhosis	1976	13
INCIDENCE	Total	HCC	1976	1
INCIDENCE	Total	Transplant	1976	0
YEARLY MORTALITY	Total	Cirrhosis	1976	1
YEARLY MORTALITY	Total	HCC	1976	1
YEARLY MORTALITY	Total	Transplant	1976	0
YEARLY MORTALITY	Total	HCV related	1976	2
YEARLY MORTALITY	Total	Not related to HCV	1976	49
CUMULATIVE MORTALITY	Total	HCV related	1976	2
CUMULATIVE MORTALITY	Total	Not related to HCV	1976	124
YLLs	Total	Cirrhosis	1976	67
YLLs	Total	HCC	1976	59
YLLs	Total	Transplant	1976	0
YLLs	Total	HCV related	1976	113
YLLs	Total	Not related to HCV	1976	2860
YLDs	Total	HCV+ acute	1976	90
YLDs	Total	HCV+ chronic	1976	192
YLDs	Total	Cirrhosis	1976	9
YLDs	Total	HCC	1976	1
YLDs	Total	Transplant	1976	0
YLDs	Total	Total	1976	283
DALYs	Total	HCV+ acute	1976	90
DALYs	Total	HCV+ chronic	1976	192
DALYs	Total	Cirrhosis	1976	76
DALYs	Total	HCC	1976	59
DALYs	Total	Transplant	1976	0
DALYs	Total	HCV related	1976	377
OVERLAPPING PREVALENCE	Total	Alive	1977	2417
OVERLAPPING PREVALENCE	Total	HCV+ (incl. treatment)	1977	1375
OVERLAPPING PREVALENCE	Total	HCV+ (excl. treatment)	1977	1339
OVERLAPPING PREVALENCE	Total	HCV treatment (excl. transplant)	1977	46
DISCRETE PREVALENCE	Total	HCV+ chronic	1977	969
DISCRETE PREVALENCE	Total	Cirrhosis	1977	36
DISCRETE PREVALENCE	Total	HCC	1977	2
DISCRETE PREVALENCE	Total	Transplant	1977	0
INCIDENCE	Total	HCV+ acute	1977	395
INCIDENCE	Total	HCV+ chronic	1977	270
INCIDENCE	Total	Cirrhosis	1977	16
INCIDENCE	Total	HCC	1977	2
INCIDENCE	Total	Transplant	1977	0
YEARLY MORTALITY	Total	Cirrhosis	1977	2
YEARLY MORTALITY	Total	HCC	1977	1
YEARLY MORTALITY	Total	Transplant	1977	0
YEARLY MORTALITY	Total	HCV related	1977	2
YEARLY MORTALITY	Total	Not related to HCV	1977	56
CUMULATIVE MORTALITY	Total	HCV related	1977	3
CUMULATIVE MORTALITY	Total	Not related to HCV	1977	171
YLLs	Total	Cirrhosis	1977	120
YLLs	Total	HCC	1977	63
YLLs	Total	Transplant	1977	0
YLLs	Total	HCV related	1977	122
YLLs	Total	Not related to HCV	1977	3288
YLDs	Total	HCV+ acute	1977	100
YLDs	Total	HCV+ chronic	1977	246
YLDs	Total	Cirrhosis	1977	14
YLDs	Total	HCC	1977	1
YLDs	Total	Transplant	1977	0
YLDs	Total	Total	1977	353
DALYs	Total	HCV+ acute	1977	100
DALYs	Total	HCV+ chronic	1977	246
DALYs	Total	Cirrhosis	1977	130
DALYs	Total	HCC	1977	63
DALYs	Total	Transplant	1977	0
DALYs	Total	HCV related	1977	459
OVERLAPPING PREVALENCE	Total	Alive	1978	2884
OVERLAPPING PREVALENCE	Total	HCV+ (incl. treatment)	1978	1645
OVERLAPPING PREVALENCE	Total	HCV+ (excl. treatment)	1978	1595
OVERLAPPING PREVALENCE	Total	HCV treatment (excl. transplant)	1978	59
DISCRETE PREVALENCE	Total	HCV+ chronic	1978	1206
DISCRETE PREVALENCE	Total	Cirrhosis	1978	50
DISCRETE PREVALENCE	Total	HCC	1978	2
DISCRETE PREVALENCE	Total	Transplant	1978	0
INCIDENCE	Total	HCV+ acute	1978	431
INCIDENCE	Total	HCV+ chronic	1978	302
INCIDENCE	Total	Cirrhosis	1978	20
INCIDENCE	Total	HCC	1978	2
INCIDENCE	Total	Transplant	1978	0
YEARLY MORTALITY	Total	Cirrhosis	1978	3
YEARLY MORTALITY	Total	HCC	1978	1
YEARLY MORTALITY	Total	Transplant	1978	0
YEARLY MORTALITY	Total	HCV related	1978	3
YEARLY MORTALITY	Total	Not related to HCV	1978	64
CUMULATIVE MORTALITY	Total	HCV related	1978	5
CUMULATIVE MORTALITY	Total	Not related to HCV	1978	224
YLLs	Total	Cirrhosis	1978	150
YLLs	Total	HCC	1978	63
YLLs	Total	Transplant	1978	0
YLLs	Total	HCV related	1978	173
YLLs	Total	Not related to HCV	1978	3769
YLDs	Total	HCV+ acute	1978	109
YLDs	Total	HCV+ chronic	1978	306
YLDs	Total	Cirrhosis	1978	18
YLDs	Total	HCC	1978	1
YLDs	Total	Transplant	1978	0
YLDs	Total	Total	1978	424
DALYs	Total	HCV+ acute	1978	109
DALYs	Total	HCV+ chronic	1978	306
DALYs	Total	Cirrhosis	1978	167
DALYs	Total	HCC	1978	64
DALYs	Total	Transplant	1978	0
DALYs	Total	HCV related	1978	577
OVERLAPPING PREVALENCE	Total	Alive	1979	3375
OVERLAPPING PREVALENCE	Total	HCV+ (incl. treatment)	1979	1932
OVERLAPPING PREVALENCE	Total	HCV+ (excl. treatment)	1979	1870
OVERLAPPING PREVALENCE	Total	HCV treatment (excl. transplant)	1979	72
DISCRETE PREVALENCE	Total	HCV+ chronic	1979	1449
DISCRETE PREVALENCE	Total	Cirrhosis	1979	67
DISCRETE PREVALENCE	Total	HCC	1979	3
DISCRETE PREVALENCE	Total	Transplant	1979	1
INCIDENCE	Total	HCV+ acute	1979	462
INCIDENCE	Total	HCV+ chronic	1979	325
INCIDENCE	Total	Cirrhosis	1979	23
INCIDENCE	Total	HCC	1979	3
INCIDENCE	Total	Transplant	1979	1
YEARLY MORTALITY	Total	Cirrhosis	1979	3
YEARLY MORTALITY	Total	HCC	1979	2
YEARLY MORTALITY	Total	Transplant	1979	0
YEARLY MORTALITY	Total	HCV related	1979	4
YEARLY MORTALITY	Total	Not related to HCV	1979	73
CUMULATIVE MORTALITY	Total	HCV related	1979	7
CUMULATIVE MORTALITY	Total	Not related to HCV	1979	287
YLLs	Total	Cirrhosis	1979	173
YLLs	Total	HCC	1979	102
YLLs	Total	Transplant	1979	0
YLLs	Total	HCV related	1979	213
YLLs	Total	Not related to HCV	1979	4213
YLDs	Total	HCV+ acute	1979	117
YLDs	Total	HCV+ chronic	1979	368
YLDs	Total	Cirrhosis	1979	25
YLDs	Total	HCC	1979	2
YLDs	Total	Transplant	1979	1
YLDs	Total	Total	1979	499
DALYs	Total	HCV+ acute	1979	117
DALYs	Total	HCV+ chronic	1979	368
DALYs	Total	Cirrhosis	1979	191
DALYs	Total	HCC	1979	103
DALYs	Total	Transplant	1979	1
DALYs	Total	HCV related	1979	685
OVERLAPPING PREVALENCE	Total	Alive	1980	3909
OVERLAPPING PREVALENCE	Total	HCV+ (incl. treatment)	1980	2230
OVERLAPPING PREVALENCE	Total	HCV+ (excl. treatment)	1980	2152
OVERLAPPING PREVALENCE	Total	HCV treatment (excl. transplant)	1980	87
DISCRETE PREVALENCE	Total	HCV+ chronic	1980	1703
DISCRETE PREVALENCE	Total	Cirrhosis	1980	86
DISCRETE PREVALENCE	Total	HCC	1980	4
DISCRETE PREVALENCE	Total	Transplant	1980	1
INCIDENCE	Total	HCV+ acute	1980	489
INCIDENCE	Total	HCV+ chronic	1980	351
INCIDENCE	Total	Cirrhosis	1980	27
INCIDENCE	Total	HCC	1980	3
INCIDENCE	Total	Transplant	1980	1
YEARLY MORTALITY	Total	Cirrhosis	1980	4
YEARLY MORTALITY	Total	HCC	1980	2
YEARLY MORTALITY	Total	Transplant	1980	0
YEARLY MORTALITY	Total	HCV related	1980	5
YEARLY MORTALITY	Total	Not related to HCV	1980	80
CUMULATIVE MORTALITY	Total	HCV related	1980	10
CUMULATIVE MORTALITY	Total	Not related to HCV	1980	358
YLLs	Total	Cirrhosis	1980	223
YLLs	Total	HCC	1980	119
YLLs	Total	Transplant	1980	0
YLLs	Total	HCV related	1980	273
YLLs	Total	Not related to HCV	1980	4618
YLDs	Total	HCV+ acute	1980	124
YLDs	Total	HCV+ chronic	1980	433
YLDs	Total	Cirrhosis	1980	31
YLDs	Total	HCC	1980	3
YLDs	Total	Transplant	1980	1
YLDs	Total	Total	1980	577
DALYs	Total	HCV+ acute	1980	124
DALYs	Total	HCV+ chronic	1980	433
DALYs	Total	Cirrhosis	1980	250
DALYs	Total	HCC	1980	121
DALYs	Total	Transplant	1980	1
DALYs	Total	HCV related	1980	814
OVERLAPPING PREVALENCE	Total	Alive	1981	4447
OVERLAPPING PREVALENCE	Total	HCV+ (incl. treatment)	1981	2534
OVERLAPPING PREVALENCE	Total	HCV+ (excl. treatment)	1981	2442
OVERLAPPING PREVALENCE	Total	HCV treatment (excl. transplant)	1981	103
DISCRETE PREVALENCE	Total	HCV+ chronic	1981	1968
DISCRETE PREVALENCE	Total	Cirrhosis	1981	108
DISCRETE PREVALENCE	Total	HCC	1981	5
DISCRETE PREVALENCE	Total	Transplant	1981	1
INCIDENCE	Total	HCV+ acute	1981	515
INCIDENCE	Total	HCV+ chronic	1981	368
INCIDENCE	Total	Cirrhosis	1981	31
INCIDENCE	Total	HCC	1981	4
INCIDENCE	Total	Transplant	1981	1
YEARLY MORTALITY	Total	Cirrhosis	1981	4
YEARLY MORTALITY	Total	HCC	1981	3
YEARLY MORTALITY	Total	Transplant	1981	0
YEARLY MORTALITY	Total	HCV related	1981	5
YEARLY MORTALITY	Total	Not related to HCV	1981	89
CUMULATIVE MORTALITY	Total	HCV related	1981	13
CUMULATIVE MORTALITY	Total	Not related to HCV	1981	433
YLLs	Total	Cirrhosis	1981	228
YLLs	Total	HCC	1981	155
YLLs	Total	Transplant	1981	0
YLLs	Total	HCV related	1981	296
YLLs	Total	Not related to HCV	1981	5093
YLDs	Total	HCV+ acute	1981	131
YLDs	Total	HCV+ chronic	1981	500
YLDs	Total	Cirrhosis	1981	39
YLDs	Total	HCC	1981	3
YLDs	Total	Transplant	1981	1
YLDs	Total	Total	1981	659
DALYs	Total	HCV+ acute	1981	131
DALYs	Total	HCV+ chronic	1981	500
DALYs	Total	Cirrhosis	1981	258
DALYs	Total	HCC	1981	157
DALYs	Total	Transplant	1981	1
DALYs	Total	HCV related	1981	926
OVERLAPPING PREVALENCE	Total	Alive	1982	4937
OVERLAPPING PREVALENCE	Total	HCV+ (incl. treatment)	1982	2804
OVERLAPPING PREVALENCE	Total	HCV+ (excl. treatment)	1982	2706
OVERLAPPING PREVALENCE	Total	HCV treatment (excl. transplant)	1982	117
DISCRETE PREVALENCE	Total	HCV+ chronic	1982	2243
DISCRETE PREVALENCE	Total	Cirrhosis	1982	132
DISCRETE PREVALENCE	Total	HCC	1982	6
DISCRETE PREVALENCE	Total	Transplant	1982	1
INCIDENCE	Total	HCV+ acute	1982	506
INCIDENCE	Total	HCV+ chronic	1982	388
INCIDENCE	Total	Cirrhosis	1982	35
INCIDENCE	Total	HCC	1982	4
INCIDENCE	Total	Transplant	1982	1
YEARLY MORTALITY	Total	Cirrhosis	1982	5
YEARLY MORTALITY	Total	HCC	1982	3
YEARLY MORTALITY	Total	Transplant	1982	0
YEARLY MORTALITY	Total	HCV related	1982	7
YEARLY MORTALITY	Total	Not related to HCV	1982	95
CUMULATIVE MORTALITY	Total	HCV related	1982	18
CUMULATIVE MORTALITY	Total	Not related to HCV	1982	517
YLLs	Total	Cirrhosis	1982	271
YLLs	Total	HCC	1982	169
YLLs	Total	Transplant	1982	0
YLLs	Total	HCV related	1982	364
YLLs	Total	Not related to HCV	1982	5379
YLDs	Total	HCV+ acute	1982	129
YLDs	Total	HCV+ chronic	1982	570
YLDs	Total	Cirrhosis	1982	47
YLDs	Total	HCC	1982	4
YLDs	Total	Transplant	1982	1
YLDs	Total	Total	1982	730
DALYs	Total	HCV+ acute	1982	129
DALYs	Total	HCV+ chronic	1982	570
DALYs	Total	Cirrhosis	1982	308
DALYs	Total	HCC	1982	172
DALYs	Total	Transplant	1982	1
DALYs	Total	HCV related	1982	1050
OVERLAPPING PREVALENCE	Total	Alive	1983	5408
OVERLAPPING PREVALENCE	Total	HCV+ (incl. treatment)	1983	3068
OVERLAPPING PREVALENCE	Total	HCV+ (excl. treatment)	1983	2949
OVERLAPPING PREVALENCE	Total	HCV treatment (excl. transplant)	1983	135
DISCRETE PREVALENCE	Total	HCV+ chronic	1983	2482
DISCRETE PREVALENCE	Total	Cirrhosis	1983	159
DISCRETE PREVALENCE	Total	HCC	1983	6
DISCRETE PREVALENCE	Total	Transplant	1983	1
INCIDENCE	Total	HCV+ acute	1983	504
INCIDENCE	Total	HCV+ chronic	1983	384
INCIDENCE	Total	Cirrhosis	1983	40
INCIDENCE	Total	HCC	1983	5
INCIDENCE	Total	Transplant	1983	1
YEARLY MORTALITY	Total	Cirrhosis	1983	6
YEARLY MORTALITY	Total	HCC	1983	4
YEARLY MORTALITY	Total	Transplant	1983	0
YEARLY MORTALITY	Total	HCV related	1983	7
YEARLY MORTALITY	Total	Not related to HCV	1983	102
CUMULATIVE MORTALITY	Total	HCV related	1983	22
CUMULATIVE MORTALITY	Total	Not related to HCV	1983	604
YLLs	Total	Cirrhosis	1983	309
YLLs	Total	HCC	1983	175
YLLs	Total	Transplant	1983	0
YLLs	Total	HCV related	1983	392
YLLs	Total	Not related to HCV	1983	5745
YLDs	Total	HCV+ acute	1983	128
YLDs	Total	HCV+ chronic	1983	630
YLDs	Total	Cirrhosis	1983	56
YLDs	Total	HCC	1983	4
YLDs	Total	Transplant	1983	1
YLDs	Total	Total	1983	802
DALYs	Total	HCV+ acute	1983	128
DALYs	Total	HCV+ chronic	1983	630
DALYs	Total	Cirrhosis	1983	353
DALYs	Total	HCC	1983	178
DALYs	Total	Transplant	1983	1
DALYs	Total	HCV related	1983	1163
OVERLAPPING PREVALENCE	Total	Alive	1984	6003
OVERLAPPING PREVALENCE	Total	HCV+ (incl. treatment)	1984	3341
OVERLAPPING PREVALENCE	Total	HCV+ (excl. treatment)	1984	3208
OVERLAPPING PREVALENCE	Total	HCV treatment (excl. transplant)	1984	149
DISCRETE PREVALENCE	Total	HCV+ chronic	1984	2715
DISCRETE PREVALENCE	Total	Cirrhosis	1984	190
DISCRETE PREVALENCE	Total	HCC	1984	7
DISCRETE PREVALENCE	Total	Transplant	1984	1
INCIDENCE	Total	HCV+ acute	1984	530
INCIDENCE	Total	HCV+ chronic	1984	380
INCIDENCE	Total	Cirrhosis	1984	43
INCIDENCE	Total	HCC	1984	5
INCIDENCE	Total	Transplant	1984	1
YEARLY MORTALITY	Total	Cirrhosis	1984	6
YEARLY MORTALITY	Total	HCC	1984	4
YEARLY MORTALITY	Total	Transplant	1984	0
YEARLY MORTALITY	Total	HCV related	1984	9
YEARLY MORTALITY	Total	Not related to HCV	1984	109
CUMULATIVE MORTALITY	Total	HCV related	1984	28
CUMULATIVE MORTALITY	Total	Not related to HCV	1984	695
YLLs	Total	Cirrhosis	1984	326
YLLs	Total	HCC	1984	214
YLLs	Total	Transplant	1984	0
YLLs	Total	HCV related	1984	464
YLLs	Total	Not related to HCV	1984	6100
YLDs	Total	HCV+ acute	1984	135
YLDs	Total	HCV+ chronic	1984	690
YLDs	Total	Cirrhosis	1984	67
YLDs	Total	HCC	1984	4
YLDs	Total	Transplant	1984	1
YLDs	Total	Total	1984	875
DALYs	Total	HCV+ acute	1984	135
DALYs	Total	HCV+ chronic	1984	690
DALYs	Total	Cirrhosis	1984	380
DALYs	Total	HCC	1984	217
DALYs	Total	Transplant	1984	1
DALYs	Total	HCV related	1984	1291
OVERLAPPING PREVALENCE	Total	Alive	1985	6637
OVERLAPPING PREVALENCE	Total	HCV+ (incl. treatment)	1985	3614
OVERLAPPING PREVALENCE	Total	HCV+ (excl. treatment)	1985	3465
OVERLAPPING PREVALENCE	Total	HCV treatment (excl. transplant)	1985	166
DISCRETE PREVALENCE	Total	HCV+ chronic	1985	2952
DISCRETE PREVALENCE	Total	Cirrhosis	1985	219
DISCRETE PREVALENCE	Total	HCC	1985	8
DISCRETE PREVALENCE	Total	Transplant	1985	1
INCIDENCE	Total	HCV+ acute	1985	550
INCIDENCE	Total	HCV+ chronic	1985	401
INCIDENCE	Total	Cirrhosis	1985	47
INCIDENCE	Total	HCC	1985	6
INCIDENCE	Total	Transplant	1985	1
YEARLY MORTALITY	Total	Cirrhosis	1985	7
YEARLY MORTALITY	Total	HCC	1985	5
YEARLY MORTALITY	Total	Transplant	1985	0
YEARLY MORTALITY	Total	HCV related	1985	10
YEARLY MORTALITY	Total	Not related to HCV	1985	118
CUMULATIVE MORTALITY	Total	HCV related	1985	34
CUMULATIVE MORTALITY	Total	Not related to HCV	1985	799
YLLs	Total	Cirrhosis	1985	373
YLLs	Total	HCC	1985	253
YLLs	Total	Transplant	1985	0
YLLs	Total	HCV related	1985	530
YLLs	Total	Not related to HCV	1985	6533
YLDs	Total	HCV+ acute	1985	140
YLDs	Total	HCV+ chronic	1985	750
YLDs	Total	Cirrhosis	1985	76
YLDs	Total	HCC	1985	5
YLDs	Total	Transplant	1985	1
YLDs	Total	Total	1985	949
DALYs	Total	HCV+ acute	1985	140
DALYs	Total	HCV+ chronic	1985	750
DALYs	Total	Cirrhosis	1985	438
DALYs	Total	HCC	1985	258
DALYs	Total	Transplant	1985	1
DALYs	Total	HCV related	1985	1415
OVERLAPPING PREVALENCE	Total	Alive	1986	7195
OVERLAPPING PREVALENCE	Total	HCV+ (incl. treatment)	1986	3851
OVERLAPPING PREVALENCE	Total	HCV+ (excl. treatment)	1986	3688
OVERLAPPING PREVALENCE	Total	HCV treatment (excl. transplant)	1986	176
DISCRETE PREVALENCE	Total	HCV+ chronic	1986	3183
DISCRETE PREVALENCE	Total	Cirrhosis	1986	253
DISCRETE PREVALENCE	Total	HCC	1986	10
DISCRETE PREVALENCE	Total	Transplant	1986	2
INCIDENCE	Total	HCV+ acute	1986	527
INCIDENCE	Total	HCV+ chronic	1986	416
INCIDENCE	Total	Cirrhosis	1986	51
INCIDENCE	Total	HCC	1986	7
INCIDENCE	Total	Transplant	1986	2
YEARLY MORTALITY	Total	Cirrhosis	1986	8
YEARLY MORTALITY	Total	HCC	1986	6
YEARLY MORTALITY	Total	Transplant	1986	0
YEARLY MORTALITY	Total	HCV related	1986	12
YEARLY MORTALITY	Total	Not related to HCV	1986	125
CUMULATIVE MORTALITY	Total	HCV related	1986	42
CUMULATIVE MORTALITY	Total	Not related to HCV	1986	910
YLLs	Total	Cirrhosis	1986	407
YLLs	Total	HCC	1986	298
YLLs	Total	Transplant	1986	0
YLLs	Total	HCV related	1986	588
YLLs	Total	Not related to HCV	1986	6875
YLDs	Total	HCV+ acute	1986	134
YLDs	Total	HCV+ chronic	1986	808
YLDs	Total	Cirrhosis	1986	87
YLDs	Total	HCC	1986	6
YLDs	Total	Transplant	1986	1
YLDs	Total	Total	1986	1018
DALYs	Total	HCV+ acute	1986	134
DALYs	Total	HCV+ chronic	1986	808
DALYs	Total	Cirrhosis	1986	480
DALYs	Total	HCC	1986	303
DALYs	Total	Transplant	1986	2
DALYs	Total	HCV related	1986	1569
OVERLAPPING PREVALENCE	Total	Alive	1987	7736
OVERLAPPING PREVALENCE	Total	HCV+ (incl. treatment)	1987	4081
OVERLAPPING PREVALENCE	Total	HCV+ (excl. treatment)	1987	3896
OVERLAPPING PREVALENCE	Total	HCV treatment (excl. transplant)	1987	195
DISCRETE PREVALENCE	Total	HCV+ chronic	1987	3414
DISCRETE PREVALENCE	Total	Cirrhosis	1987	285
DISCRETE PREVALENCE	Total	HCC	1987	11
DISCRETE PREVALENCE	Total	Transplant	1987	1
INCIDENCE	Total	HCV+ acute	1987	517
INCIDENCE	Total	HCV+ chronic	1987	403
INCIDENCE	Total	Cirrhosis	1987	53
INCIDENCE	Total	HCC	1987	8
INCIDENCE	Total	Transplant	1987	1
YEARLY MORTALITY	Total	Cirrhosis	1987	9
YEARLY MORTALITY	Total	HCC	1987	6
YEARLY MORTALITY	Total	Transplant	1987	1
YEARLY MORTALITY	Total	HCV related	1987	13
YEARLY MORTALITY	Total	Not related to HCV	1987	132
CUMULATIVE MORTALITY	Total	HCV related	1987	52
CUMULATIVE MORTALITY	Total	Not related to HCV	1987	1027
YLLs	Total	Cirrhosis	1987	467
YLLs	Total	HCC	1987	323
YLLs	Total	Transplant	1987	50
YLLs	Total	HCV related	1987	666
YLLs	Total	Not related to HCV	1987	7224
YLDs	Total	HCV+ acute	1987	131
YLDs	Total	HCV+ chronic	1987	867
YLDs	Total	Cirrhosis	1987	97
YLDs	Total	HCC	1987	7
YLDs	Total	Transplant	1987	1
YLDs	Total	Total	1987	1080
DALYs	Total	HCV+ acute	1987	131
DALYs	Total	HCV+ chronic	1987	867
DALYs	Total	Cirrhosis	1987	550
DALYs	Total	HCC	1987	327
DALYs	Total	Transplant	1987	51
DALYs	Total	HCV related	1987	1684
OVERLAPPING PREVALENCE	Total	Alive	1988	8297
OVERLAPPING PREVALENCE	Total	HCV+ (incl. treatment)	1988	4365
OVERLAPPING PREVALENCE	Total	HCV+ (excl. treatment)	1988	4171
OVERLAPPING PREVALENCE	Total	HCV treatment (excl. transplant)	1988	210
DISCRETE PREVALENCE	Total	HCV+ chronic	1988	3596
DISCRETE PREVALENCE	Total	Cirrhosis	1988	320
DISCRETE PREVALENCE	Total	HCC	1988	12
DISCRETE PREVALENCE	Total	Transplant	1988	2
INCIDENCE	Total	HCV+ acute	1988	580
INCIDENCE	Total	HCV+ chronic	1988	388
INCIDENCE	Total	Cirrhosis	1988	57
INCIDENCE	Total	HCC	1988	9
INCIDENCE	Total	Transplant	1988	2
YEARLY MORTALITY	Total	Cirrhosis	1988	9
YEARLY MORTALITY	Total	HCC	1988	7
YEARLY MORTALITY	Total	Transplant	1988	1
YEARLY MORTALITY	Total	HCV related	1988	15
YEARLY MORTALITY	Total	Not related to HCV	1988	137
CUMULATIVE MORTALITY	Total	HCV related	1988	62
CUMULATIVE MORTALITY	Total	Not related to HCV	1988	1146
YLLs	Total	Cirrhosis	1988	479
YLLs	Total	HCC	1988	356
YLLs	Total	Transplant	1988	44
YLLs	Total	HCV related	1988	719
YLLs	Total	Not related to HCV	1988	7461
YLDs	Total	HCV+ acute	1988	147
YLDs	Total	HCV+ chronic	1988	913
YLDs	Total	Cirrhosis	1988	109
YLDs	Total	HCC	1988	8
YLDs	Total	Transplant	1988	1
YLDs	Total	Total	1988	1156
DALYs	Total	HCV+ acute	1988	147
DALYs	Total	HCV+ chronic	1988	913
DALYs	Total	Cirrhosis	1988	580
DALYs	Total	HCC	1988	362
DALYs	Total	Transplant	1988	45
DALYs	Total	HCV related	1988	1828
OVERLAPPING PREVALENCE	Total	Alive	1989	8854
OVERLAPPING PREVALENCE	Total	HCV+ (incl. treatment)	1989	4524
OVERLAPPING PREVALENCE	Total	HCV+ (excl. treatment)	1989	4319
OVERLAPPING PREVALENCE	Total	HCV treatment (excl. transplant)	1989	221
DISCRETE PREVALENCE	Total	HCV+ chronic	1989	3831
DISCRETE PREVALENCE	Total	Cirrhosis	1989	359
DISCRETE PREVALENCE	Total	HCC	1989	13
DISCRETE PREVALENCE	Total	Transplant	1989	2
INCIDENCE	Total	HCV+ acute	1989	500
INCIDENCE	Total	HCV+ chronic	1989	439
INCIDENCE	Total	Cirrhosis	1989	59
INCIDENCE	Total	HCC	1989	9
INCIDENCE	Total	Transplant	1989	2
YEARLY MORTALITY	Total	Cirrhosis	1989	11
YEARLY MORTALITY	Total	HCC	1989	8
YEARLY MORTALITY	Total	Transplant	1989	1
YEARLY MORTALITY	Total	HCV related	1989	16
YEARLY MORTALITY	Total	Not related to HCV	1989	145
CUMULATIVE MORTALITY	Total	HCV related	1989	73
CUMULATIVE MORTALITY	Total	Not related to HCV	1989	1273
YLLs	Total	Cirrhosis	1989	538
YLLs	Total	HCC	1989	369
YLLs	Total	Transplant	1989	50
YLLs	Total	HCV related	1989	775
YLLs	Total	Not related to HCV	1989	7737
YLDs	Total	HCV+ acute	1989	127
YLDs	Total	HCV+ chronic	1989	973
YLDs	Total	Cirrhosis	1989	120
YLDs	Total	HCC	1989	8
YLDs	Total	Transplant	1989	1
YLDs	Total	Total	1989	1205
DALYs	Total	HCV+ acute	1989	127
DALYs	Total	HCV+ chronic	1989	973
DALYs	Total	Cirrhosis	1989	642
DALYs	Total	HCC	1989	376
DALYs	Total	Transplant	1989	51
DALYs	Total	HCV related	1989	1916
OVERLAPPING PREVALENCE	Total	Alive	1990	9479
OVERLAPPING PREVALENCE	Total	HCV+ (incl. treatment)	1990	4889
OVERLAPPING PREVALENCE	Total	HCV+ (excl. treatment)	1990	4672
OVERLAPPING PREVALENCE	Total	HCV treatment (excl. transplant)	1990	239
DISCRETE PREVALENCE	Total	HCV+ chronic	1990	3998
DISCRETE PREVALENCE	Total	Cirrhosis	1990	397
DISCRETE PREVALENCE	Total	HCC	1990	15
DISCRETE PREVALENCE	Total	Transplant	1990	2
INCIDENCE	Total	HCV+ acute	1990	684
INCIDENCE	Total	HCV+ chronic	1990	383
INCIDENCE	Total	Cirrhosis	1990	64
INCIDENCE	Total	HCC	1990	10
INCIDENCE	Total	Transplant	1990	2
YEARLY MORTALITY	Total	Cirrhosis	1990	11
YEARLY MORTALITY	Total	HCC	1990	9
YEARLY MORTALITY	Total	Transplant	1990	1
YEARLY MORTALITY	Total	HCV related	1990	17
YEARLY MORTALITY	Total	Not related to HCV	1990	151
CUMULATIVE MORTALITY	Total	HCV related	1990	85
CUMULATIVE MORTALITY	Total	Not related to HCV	1990	1400
YLLs	Total	Cirrhosis	1990	534
YLLs	Total	HCC	1990	420
YLLs	Total	Transplant	1990	51
YLLs	Total	HCV related	1990	811
YLLs	Total	Not related to HCV	1990	8106
YLDs	Total	HCV+ acute	1990	174
YLDs	Total	HCV+ chronic	1990	1015
YLDs	Total	Cirrhosis	1990	133
YLDs	Total	HCC	1990	9
YLDs	Total	Transplant	1990	1
YLDs	Total	Total	1990	1304
DALYs	Total	HCV+ acute	1990	174
DALYs	Total	HCV+ chronic	1990	1015
DALYs	Total	Cirrhosis	1990	652
DALYs	Total	HCC	1990	425
DALYs	Total	Transplant	1990	52
DALYs	Total	HCV related	1990	2052
OVERLAPPING PREVALENCE	Total	Alive	1991	10150
OVERLAPPING PREVALENCE	Total	HCV+ (incl. treatment)	1991	5237
OVERLAPPING PREVALENCE	Total	HCV+ (excl. treatment)	1991	5011
OVERLAPPING PREVALENCE	Total	HCV treatment (excl. transplant)	1991	253
DISCRETE PREVALENCE	Total	HCV+ chronic	1991	4288
DISCRETE PREVALENCE	Total	Cirrhosis	1991	436
DISCRETE PREVALENCE	Total	HCC	1991	17
DISCRETE PREVALENCE	Total	Transplant	1991	2
INCIDENCE	Total	HCV+ acute	1991	713
INCIDENCE	Total	HCV+ chronic	1991	512
INCIDENCE	Total	Cirrhosis	1991	66
INCIDENCE	Total	HCC	1991	11
INCIDENCE	Total	Transplant	1991	2
YEARLY MORTALITY	Total	Cirrhosis	1991	12
YEARLY MORTALITY	Total	HCC	1991	9
YEARLY MORTALITY	Total	Transplant	1991	1
YEARLY MORTALITY	Total	HCV related	1991	18
YEARLY MORTALITY	Total	Not related to HCV	1991	160
CUMULATIVE MORTALITY	Total	HCV related	1991	99
CUMULATIVE MORTALITY	Total	Not related to HCV	1991	1540
YLLs	Total	Cirrhosis	1991	569
YLLs	Total	HCC	1991	427
YLLs	Total	Transplant	1991	47
YLLs	Total	HCV related	1991	880
YLLs	Total	Not related to HCV	1991	8544
YLDs	Total	HCV+ acute	1991	181
YLDs	Total	HCV+ chronic	1991	1089
YLDs	Total	Cirrhosis	1991	145
YLDs	Total	HCC	1991	11
YLDs	Total	Transplant	1991	1
YLDs	Total	Total	1991	1398
DALYs	Total	HCV+ acute	1991	181
DALYs	Total	HCV+ chronic	1991	1089
DALYs	Total	Cirrhosis	1991	706
DALYs	Total	HCC	1991	437
DALYs	Total	Transplant	1991	48
DALYs	Total	HCV related	1991	2195
OVERLAPPING PREVALENCE	Total	Alive	1992	10774
OVERLAPPING PREVALENCE	Total	HCV+ (incl. treatment)	1992	5669
OVERLAPPING PREVALENCE	Total	HCV+ (excl. treatment)	1992	5435
OVERLAPPING PREVALENCE	Total	HCV treatment (excl. transplant)	1992	270
DISCRETE PREVALENCE	Total	HCV+ chronic	1992	4579
DISCRETE PREVALENCE	Total	Cirrhosis	1992	480
DISCRETE PREVALENCE	Total	HCC	1992	17
DISCRETE PREVALENCE	Total	Transplant	1992	3
INCIDENCE	Total	HCV+ acute	1992	835
INCIDENCE	Total	HCV+ chronic	1992	534
INCIDENCE	Total	Cirrhosis	1992	70
INCIDENCE	Total	HCC	1992	12
INCIDENCE	Total	Transplant	1992	3
YEARLY MORTALITY	Total	Cirrhosis	1992	13
YEARLY MORTALITY	Total	HCC	1992	10
YEARLY MORTALITY	Total	Transplant	1992	1
YEARLY MORTALITY	Total	HCV related	1992	21
YEARLY MORTALITY	Total	Not related to HCV	1992	169
CUMULATIVE MORTALITY	Total	HCV related	1992	114
CUMULATIVE MORTALITY	Total	Not related to HCV	1992	1690
YLLs	Total	Cirrhosis	1992	616
YLLs	Total	HCC	1992	460
YLLs	Total	Transplant	1992	48
YLLs	Total	HCV related	1992	964
YLLs	Total	Not related to HCV	1992	8893
YLDs	Total	HCV+ acute	1992	212
YLDs	Total	HCV+ chronic	1992	1163
YLDs	Total	Cirrhosis	1992	160
YLDs	Total	HCC	1992	11
YLDs	Total	Transplant	1992	2
YLDs	Total	Total	1992	1513
DALYs	Total	HCV+ acute	1992	212
DALYs	Total	HCV+ chronic	1992	1163
DALYs	Total	Cirrhosis	1992	767
DALYs	Total	HCC	1992	469
DALYs	Total	Transplant	1992	50
DALYs	Total	HCV related	1992	2388
OVERLAPPING PREVALENCE	Total	Alive	1993	11406
OVERLAPPING PREVALENCE	Total	HCV+ (incl. treatment)	1993	5950
OVERLAPPING PREVALENCE	Total	HCV+ (excl. treatment)	1993	5683
OVERLAPPING PREVALENCE	Total	HCV treatment (excl. transplant)	1993	289
DISCRETE PREVALENCE	Total	HCV+ chronic	1993	4946
DISCRETE PREVALENCE	Total	Cirrhosis	1993	521
DISCRETE PREVALENCE	Total	HCC	1993	19
DISCRETE PREVALENCE	Total	Transplant	1993	3
INCIDENCE	Total	HCV+ acute	1993	710
INCIDENCE	Total	HCV+ chronic	1993	630
INCIDENCE	Total	Cirrhosis	1993	74
INCIDENCE	Total	HCC	1993	13
INCIDENCE	Total	Transplant	1993	3
YEARLY MORTALITY	Total	Cirrhosis	1993	14
YEARLY MORTALITY	Total	HCC	1993	11
YEARLY MORTALITY	Total	Transplant	1993	1
YEARLY MORTALITY	Total	HCV related	1993	22
YEARLY MORTALITY	Total	Not related to HCV	1993	177
CUMULATIVE MORTALITY	Total	HCV related	1993	131
CUMULATIVE MORTALITY	Total	Not related to HCV	1993	1849
YLLs	Total	Cirrhosis	1993	659
YLLs	Total	HCC	1993	509
YLLs	Total	Transplant	1993	49
YLLs	Total	HCV related	1993	1019
YLLs	Total	Not related to HCV	1993	9244
YLDs	Total	HCV+ acute	1993	180
YLDs	Total	HCV+ chronic	1993	1256
YLDs	Total	Cirrhosis	1993	174
YLDs	Total	HCC	1993	12
YLDs	Total	Transplant	1993	2
YLDs	Total	Total	1993	1596
DALYs	Total	HCV+ acute	1993	180
DALYs	Total	HCV+ chronic	1993	1256
DALYs	Total	Cirrhosis	1993	813
DALYs	Total	HCC	1993	518
DALYs	Total	Transplant	1993	50
DALYs	Total	HCV related	1993	2527
OVERLAPPING PREVALENCE	Total	Alive	1994	12077
OVERLAPPING PREVALENCE	Total	HCV+ (incl. treatment)	1994	6369
OVERLAPPING PREVALENCE	Total	HCV+ (excl. treatment)	1994	6066
OVERLAPPING PREVALENCE	Total	HCV treatment (excl. transplant)	1994	313
DISCRETE PREVALENCE	Total	HCV+ chronic	1994	5195
DISCRETE PREVALENCE	Total	Cirrhosis	1994	572
DISCRETE PREVALENCE	Total	HCC	1994	20
DISCRETE PREVALENCE	Total	Transplant	1994	3
INCIDENCE	Total	HCV+ acute	1994	846
INCIDENCE	Total	HCV+ chronic	1994	534
INCIDENCE	Total	Cirrhosis	1994	80
INCIDENCE	Total	HCC	1994	14
INCIDENCE	Total	Transplant	1994	3
YEARLY MORTALITY	Total	Cirrhosis	1994	15
YEARLY MORTALITY	Total	HCC	1994	12
YEARLY MORTALITY	Total	Transplant	1994	1
YEARLY MORTALITY	Total	HCV related	1994	24
YEARLY MORTALITY	Total	Not related to HCV	1994	187
CUMULATIVE MORTALITY	Total	HCV related	1994	147
CUMULATIVE MORTALITY	Total	Not related to HCV	1994	2014
YLLs	Total	Cirrhosis	1994	704
YLLs	Total	HCC	1994	528
YLLs	Total	Transplant	1994	48
YLLs	Total	HCV related	1994	1081
YLLs	Total	Not related to HCV	1994	9715
YLDs	Total	HCV+ acute	1994	215
YLDs	Total	HCV+ chronic	1994	1320
YLDs	Total	Cirrhosis	1994	191
YLDs	Total	HCC	1994	13
YLDs	Total	Transplant	1994	2
YLDs	Total	Total	1994	1706
DALYs	Total	HCV+ acute	1994	215
DALYs	Total	HCV+ chronic	1994	1320
DALYs	Total	Cirrhosis	1994	875
DALYs	Total	HCC	1994	538
DALYs	Total	Transplant	1994	48
DALYs	Total	HCV related	1994	2701
OVERLAPPING PREVALENCE	Total	Alive	1995	12886
OVERLAPPING PREVALENCE	Total	HCV+ (incl. treatment)	1995	6752
OVERLAPPING PREVALENCE	Total	HCV+ (excl. treatment)	1995	6443
OVERLAPPING PREVALENCE	Total	HCV treatment (excl. transplant)	1995	334
DISCRETE PREVALENCE	Total	HCV+ chronic	1995	5551
DISCRETE PREVALENCE	Total	Cirrhosis	1995	623
DISCRETE PREVALENCE	Total	HCC	1995	21
DISCRETE PREVALENCE	Total	Transplant	1995	3
INCIDENCE	Total	HCV+ acute	1995	860
INCIDENCE	Total	HCV+ chronic	1995	635
INCIDENCE	Total	Cirrhosis	1995	83
INCIDENCE	Total	HCC	1995	14
INCIDENCE	Total	Transplant	1995	3
YEARLY MORTALITY	Total	Cirrhosis	1995	16
YEARLY MORTALITY	Total	HCC	1995	13
YEARLY MORTALITY	Total	Transplant	1995	1
YEARLY MORTALITY	Total	HCV related	1995	25
YEARLY MORTALITY	Total	Not related to HCV	1995	200
CUMULATIVE MORTALITY	Total	HCV related	1995	169
CUMULATIVE MORTALITY	Total	Not related to HCV	1995	2190
YLLs	Total	Cirrhosis	1995	734
YLLs	Total	HCC	1995	568
YLLs	Total	Transplant	1995	50
YLLs	Total	HCV related	1995	1109
YLLs	Total	Not related to HCV	1995	10268
YLDs	Total	HCV+ acute	1995	218
YLDs	Total	HCV+ chronic	1995	1410
YLDs	Total	Cirrhosis	1995	204
YLDs	Total	HCC	1995	13
YLDs	Total	Transplant	1995	2
YLDs	Total	Total	1995	1814
DALYs	Total	HCV+ acute	1995	218
DALYs	Total	HCV+ chronic	1995	1410
DALYs	Total	Cirrhosis	1995	918
DALYs	Total	HCC	1995	577
DALYs	Total	Transplant	1995	51
DALYs	Total	HCV related	1995	2850
OVERLAPPING PREVALENCE	Total	Alive	1996	13723
OVERLAPPING PREVALENCE	Total	HCV+ (incl. treatment)	1996	6994
OVERLAPPING PREVALENCE	Total	HCV+ (excl. treatment)	1996	6670
OVERLAPPING PREVALENCE	Total	HCV treatment (excl. transplant)	1996	355
DISCRETE PREVALENCE	Total	HCV+ chronic	1996	5866
DISCRETE PREVALENCE	Total	Cirrhosis	1996	674
DISCRETE PREVALENCE	Total	HCC	1996	24
DISCRETE PREVALENCE	Total	Transplant	1996	4
INCIDENCE	Total	HCV+ acute	1996	747
INCIDENCE	Total	HCV+ chronic	1996	646
INCIDENCE	Total	Cirrhosis	1996	89
INCIDENCE	Total	HCC	1996	16
INCIDENCE	Total	Transplant	1996	4
YEARLY MORTALITY	Total	Cirrhosis	1996	17
YEARLY MORTALITY	Total	HCC	1996	14
YEARLY MORTALITY	Total	Transplant	1996	1
YEARLY MORTALITY	Total	HCV related	1996	27
YEARLY MORTALITY	Total	Not related to HCV	1996	208
CUMULATIVE MORTALITY	Total	HCV related	1996	189
CUMULATIVE MORTALITY	Total	Not related to HCV	1996	2375
YLLs	Total	Cirrhosis	1996	778
YLLs	Total	HCC	1996	591
YLLs	Total	Transplant	1996	52
YLLs	Total	HCV related	1996	1214
YLLs	Total	Not related to HCV	1996	10701
YLDs	Total	HCV+ acute	1996	190
YLDs	Total	HCV+ chronic	1996	1490
YLDs	Total	Cirrhosis	1996	222
YLDs	Total	HCC	1996	15
YLDs	Total	Transplant	1996	3
YLDs	Total	Total	1996	1883
DALYs	Total	HCV+ acute	1996	190
DALYs	Total	HCV+ chronic	1996	1490
DALYs	Total	Cirrhosis	1996	964
DALYs	Total	HCC	1996	602
DALYs	Total	Transplant	1996	53
DALYs	Total	HCV related	1996	3008
OVERLAPPING PREVALENCE	Total	Alive	1997	14695
OVERLAPPING PREVALENCE	Total	HCV+ (incl. treatment)	1997	7466
OVERLAPPING PREVALENCE	Total	HCV+ (excl. treatment)	1997	7117
OVERLAPPING PREVALENCE	Total	HCV treatment (excl. transplant)	1997	376
DISCRETE PREVALENCE	Total	HCV+ chronic	1997	6118
DISCRETE PREVALENCE	Total	Cirrhosis	1997	724
DISCRETE PREVALENCE	Total	HCC	1997	25
DISCRETE PREVALENCE	Total	Transplant	1997	4
INCIDENCE	Total	HCV+ acute	1997	946
INCIDENCE	Total	HCV+ chronic	1997	563
INCIDENCE	Total	Cirrhosis	1997	92
INCIDENCE	Total	HCC	1997	17
INCIDENCE	Total	Transplant	1997	4
YEARLY MORTALITY	Total	Cirrhosis	1997	19
YEARLY MORTALITY	Total	HCC	1997	14
YEARLY MORTALITY	Total	Transplant	1997	1
YEARLY MORTALITY	Total	HCV related	1997	29
YEARLY MORTALITY	Total	Not related to HCV	1997	223
CUMULATIVE MORTALITY	Total	HCV related	1997	209
CUMULATIVE MORTALITY	Total	Not related to HCV	1997	2577
YLLs	Total	Cirrhosis	1997	821
YLLs	Total	HCC	1997	620
YLLs	Total	Transplant	1997	50
YLLs	Total	HCV related	1997	1271
YLLs	Total	Not related to HCV	1997	11409
YLDs	Total	HCV+ acute	1997	240
YLDs	Total	HCV+ chronic	1997	1554
YLDs	Total	Cirrhosis	1997	235
YLDs	Total	HCC	1997	16
YLDs	Total	Transplant	1997	3
YLDs	Total	Total	1997	2009
DALYs	Total	HCV+ acute	1997	240
DALYs	Total	HCV+ chronic	1997	1554
DALYs	Total	Cirrhosis	1997	1030
DALYs	Total	HCC	1997	631
DALYs	Total	Transplant	1997	50
DALYs	Total	HCV related	1997	3215
OVERLAPPING PREVALENCE	Total	Alive	1998	15667
OVERLAPPING PREVALENCE	Total	HCV+ (incl. treatment)	1998	7806
OVERLAPPING PREVALENCE	Total	HCV+ (excl. treatment)	1998	7438
OVERLAPPING PREVALENCE	Total	HCV treatment (excl. transplant)	1998	391
DISCRETE PREVALENCE	Total	HCV+ chronic	1998	6492
DISCRETE PREVALENCE	Total	Cirrhosis	1998	773
DISCRETE PREVALENCE	Total	HCC	1998	27
DISCRETE PREVALENCE	Total	Transplant	1998	4
INCIDENCE	Total	HCV+ acute	1998	873
INCIDENCE	Total	HCV+ chronic	1998	708
INCIDENCE	Total	Cirrhosis	1998	98
INCIDENCE	Total	HCC	1998	17
INCIDENCE	Total	Transplant	1998	4
YEARLY MORTALITY	Total	Cirrhosis	1998	20
YEARLY MORTALITY	Total	HCC	1998	15
YEARLY MORTALITY	Total	Transplant	1998	1
YEARLY MORTALITY	Total	HCV related	1998	32
YEARLY MORTALITY	Total	Not related to HCV	1998	238
CUMULATIVE MORTALITY	Total	HCV related	1998	233
CUMULATIVE MORTALITY	Total	Not related to HCV	1998	2788
YLLs	Total	Cirrhosis	1998	854
YLLs	Total	HCC	1998	651
YLLs	Total	Transplant	1998	53
YLLs	Total	HCV related	1998	1350
YLLs	Total	Not related to HCV	1998	12051
YLDs	Total	HCV+ acute	1998	222
YLDs	Total	HCV+ chronic	1998	1649
YLDs	Total	Cirrhosis	1998	252
YLDs	Total	HCC	1998	17
YLDs	Total	Transplant	1998	3
YLDs	Total	Total	1998	2105
DALYs	Total	HCV+ acute	1998	222
DALYs	Total	HCV+ chronic	1998	1649
DALYs	Total	Cirrhosis	1998	1073
DALYs	Total	HCC	1998	662
DALYs	Total	Transplant	1998	54
DALYs	Total	HCV related	1998	3359
OVERLAPPING PREVALENCE	Total	Alive	1999	16810
OVERLAPPING PREVALENCE	Total	HCV+ (incl. treatment)	1999	8123
OVERLAPPING PREVALENCE	Total	HCV+ (excl. treatment)	1999	7743
OVERLAPPING PREVALENCE	Total	HCV treatment (excl. transplant)	1999	415
DISCRETE PREVALENCE	Total	HCV+ chronic	1999	6783
DISCRETE PREVALENCE	Total	Cirrhosis	1999	834
DISCRETE PREVALENCE	Total	HCC	1999	28
DISCRETE PREVALENCE	Total	Transplant	1999	5
INCIDENCE	Total	HCV+ acute	1999	893
INCIDENCE	Total	HCV+ chronic	1999	662
INCIDENCE	Total	Cirrhosis	1999	101
INCIDENCE	Total	HCC	1999	19
INCIDENCE	Total	Transplant	1999	5
YEARLY MORTALITY	Total	Cirrhosis	1999	20
YEARLY MORTALITY	Total	HCC	1999	16
YEARLY MORTALITY	Total	Transplant	1999	1
YEARLY MORTALITY	Total	HCV related	1999	33
YEARLY MORTALITY	Total	Not related to HCV	1999	258
CUMULATIVE MORTALITY	Total	HCV related	1999	260
CUMULATIVE MORTALITY	Total	Not related to HCV	1999	3018
YLLs	Total	Cirrhosis	1999	884
YLLs	Total	HCC	1999	664
YLLs	Total	Transplant	1999	52
YLLs	Total	HCV related	1999	1415
YLLs	Total	Not related to HCV	1999	12965
YLDs	Total	HCV+ acute	1999	227
YLDs	Total	HCV+ chronic	1999	1723
YLDs	Total	Cirrhosis	1999	272
YLDs	Total	HCC	1999	18
YLDs	Total	Transplant	1999	3
YLDs	Total	Total	1999	2196
DALYs	Total	HCV+ acute	1999	227
DALYs	Total	HCV+ chronic	1999	1723
DALYs	Total	Cirrhosis	1999	1127
DALYs	Total	HCC	1999	676
DALYs	Total	Transplant	1999	53
DALYs	Total	HCV related	1999	3523
OVERLAPPING PREVALENCE	Total	Alive	2000	18104
OVERLAPPING PREVALENCE	Total	HCV+ (incl. treatment)	2000	8419
OVERLAPPING PREVALENCE	Total	HCV+ (excl. treatment)	2000	8022
OVERLAPPING PREVALENCE	Total	HCV treatment (excl. transplant)	2000	434
DISCRETE PREVALENCE	Total	HCV+ chronic	2000	7097
DISCRETE PREVALENCE	Total	Cirrhosis	2000	892
DISCRETE PREVALENCE	Total	HCC	2000	29
DISCRETE PREVALENCE	Total	Transplant	2000	6
INCIDENCE	Total	HCV+ acute	2000	845
INCIDENCE	Total	HCV+ chronic	2000	674
INCIDENCE	Total	Cirrhosis	2000	107
INCIDENCE	Total	HCC	2000	20
INCIDENCE	Total	Transplant	2000	6
YEARLY MORTALITY	Total	Cirrhosis	2000	22
YEARLY MORTALITY	Total	HCC	2000	18
YEARLY MORTALITY	Total	Transplant	2000	2
YEARLY MORTALITY	Total	HCV related	2000	35
YEARLY MORTALITY	Total	Not related to HCV	2000	274
CUMULATIVE MORTALITY	Total	HCV related	2000	288
CUMULATIVE MORTALITY	Total	Not related to HCV	2000	3276
YLLs	Total	Cirrhosis	2000	921
YLLs	Total	HCC	2000	731
YLLs	Total	Transplant	2000	57
YLLs	Total	HCV related	2000	1495
YLLs	Total	Not related to HCV	2000	13870
YLDs	Total	HCV+ acute	2000	215
YLDs	Total	HCV+ chronic	2000	1803
YLDs	Total	Cirrhosis	2000	288
YLDs	Total	HCC	2000	18
YLDs	Total	Transplant	2000	4
YLDs	Total	Total	2000	2281
DALYs	Total	HCV+ acute	2000	215
DALYs	Total	HCV+ chronic	2000	1803
DALYs	Total	Cirrhosis	2000	1185
DALYs	Total	HCC	2000	748
DALYs	Total	Transplant	2000	58
DALYs	Total	HCV related	2000	3673
OVERLAPPING PREVALENCE	Total	Alive	2001	19362
OVERLAPPING PREVALENCE	Total	HCV+ (incl. treatment)	2001	8829
OVERLAPPING PREVALENCE	Total	HCV+ (excl. treatment)	2001	8386
OVERLAPPING PREVALENCE	Total	HCV treatment (excl. transplant)	2001	457
DISCRETE PREVALENCE	Total	HCV+ chronic	2001	7340
DISCRETE PREVALENCE	Total	Cirrhosis	2001	949
DISCRETE PREVALENCE	Total	HCC	2001	31
DISCRETE PREVALENCE	Total	Transplant	2001	7
INCIDENCE	Total	HCV+ acute	2001	941
INCIDENCE	Total	HCV+ chronic	2001	635
INCIDENCE	Total	Cirrhosis	2001	110
INCIDENCE	Total	HCC	2001	22
INCIDENCE	Total	Transplant	2001	7
YEARLY MORTALITY	Total	Cirrhosis	2001	23
YEARLY MORTALITY	Total	HCC	2001	18
YEARLY MORTALITY	Total	Transplant	2001	2
YEARLY MORTALITY	Total	HCV related	2001	37
YEARLY MORTALITY	Total	Not related to HCV	2001	293
CUMULATIVE MORTALITY	Total	HCV related	2001	316
CUMULATIVE MORTALITY	Total	Not related to HCV	2001	3533
YLLs	Total	Cirrhosis	2001	977
YLLs	Total	HCC	2001	733
YLLs	Total	Transplant	2001	63
YLLs	Total	HCV related	2001	1527
YLLs	Total	Not related to HCV	2001	14711
YLDs	Total	HCV+ acute	2001	239
YLDs	Total	HCV+ chronic	2001	1864
YLDs	Total	Cirrhosis	2001	305
YLDs	Total	HCC	2001	20
YLDs	Total	Transplant	2001	4
YLDs	Total	Total	2001	2392
DALYs	Total	HCV+ acute	2001	239
DALYs	Total	HCV+ chronic	2001	1864
DALYs	Total	Cirrhosis	2001	1247
DALYs	Total	HCC	2001	749
DALYs	Total	Transplant	2001	66
DALYs	Total	HCV related	2001	3812
OVERLAPPING PREVALENCE	Total	Alive	2002	19981
OVERLAPPING PREVALENCE	Total	HCV+ (incl. treatment)	2002	9050
OVERLAPPING PREVALENCE	Total	HCV+ (excl. treatment)	2002	8619
OVERLAPPING PREVALENCE	Total	HCV treatment (excl. transplant)	2002	476
DISCRETE PREVALENCE	Total	HCV+ chronic	2002	7679
DISCRETE PREVALENCE	Total	Cirrhosis	2002	1006
DISCRETE PREVALENCE	Total	HCC	2002	34
DISCRETE PREVALENCE	Total	Transplant	2002	8
INCIDENCE	Total	HCV+ acute	2002	825
INCIDENCE	Total	HCV+ chronic	2002	712
INCIDENCE	Total	Cirrhosis	2002	114
INCIDENCE	Total	HCC	2002	23
INCIDENCE	Total	Transplant	2002	8
YEARLY MORTALITY	Total	Cirrhosis	2002	24
YEARLY MORTALITY	Total	HCC	2002	20
YEARLY MORTALITY	Total	Transplant	2002	2
YEARLY MORTALITY	Total	HCV related	2002	39
YEARLY MORTALITY	Total	Not related to HCV	2002	293
CUMULATIVE MORTALITY	Total	HCV related	2002	348
CUMULATIVE MORTALITY	Total	Not related to HCV	2002	3803
YLLs	Total	Cirrhosis	2002	985
YLLs	Total	HCC	2002	777
YLLs	Total	Transplant	2002	76
YLLs	Total	HCV related	2002	1627
YLLs	Total	Not related to HCV	2002	14510
YLDs	Total	HCV+ acute	2002	210
YLDs	Total	HCV+ chronic	2002	1950
YLDs	Total	Cirrhosis	2002	324
YLDs	Total	HCC	2002	22
YLDs	Total	Transplant	2002	5
YLDs	Total	Total	2002	2456
DALYs	Total	HCV+ acute	2002	210
DALYs	Total	HCV+ chronic	2002	1950
DALYs	Total	Cirrhosis	2002	1284
DALYs	Total	HCC	2002	792
DALYs	Total	Transplant	2002	77
DALYs	Total	HCV related	2002	4006
OVERLAPPING PREVALENCE	Total	Alive	2003	20480
OVERLAPPING PREVALENCE	Total	HCV+ (incl. treatment)	2003	9086
OVERLAPPING PREVALENCE	Total	HCV+ (excl. treatment)	2003	8607
OVERLAPPING PREVALENCE	Total	HCV treatment (excl. transplant)	2003	501
DISCRETE PREVALENCE	Total	HCV+ chronic	2003	7874
DISCRETE PREVALENCE	Total	Cirrhosis	2003	1068
DISCRETE PREVALENCE	Total	HCC	2003	36
DISCRETE PREVALENCE	Total	Transplant	2003	10
INCIDENCE	Total	HCV+ acute	2003	616
INCIDENCE	Total	HCV+ chronic	2003	623
INCIDENCE	Total	Cirrhosis	2003	119
INCIDENCE	Total	HCC	2003	24
INCIDENCE	Total	Transplant	2003	10
YEARLY MORTALITY	Total	Cirrhosis	2003	25
YEARLY MORTALITY	Total	HCC	2003	20
YEARLY MORTALITY	Total	Transplant	2003	2
YEARLY MORTALITY	Total	HCV related	2003	41
YEARLY MORTALITY	Total	Not related to HCV	2003	291
CUMULATIVE MORTALITY	Total	HCV related	2003	383
CUMULATIVE MORTALITY	Total	Not related to HCV	2003	4068
YLLs	Total	Cirrhosis	2003	1019
YLLs	Total	HCC	2003	781
YLLs	Total	Transplant	2003	84
YLLs	Total	HCV related	2003	1659
YLLs	Total	Not related to HCV	2003	14225
YLDs	Total	HCV+ acute	2003	156
YLDs	Total	HCV+ chronic	2003	2000
YLDs	Total	Cirrhosis	2003	341
YLDs	Total	HCC	2003	23
YLDs	Total	Transplant	2003	6
YLDs	Total	Total	2003	2478
DALYs	Total	HCV+ acute	2003	156
DALYs	Total	HCV+ chronic	2003	2000
DALYs	Total	Cirrhosis	2003	1320
DALYs	Total	HCC	2003	800
DALYs	Total	Transplant	2003	87
DALYs	Total	HCV related	2003	4036
OVERLAPPING PREVALENCE	Total	Alive	2004	20794
OVERLAPPING PREVALENCE	Total	HCV+ (incl. treatment)	2004	9313
OVERLAPPING PREVALENCE	Total	HCV+ (excl. treatment)	2004	8821
OVERLAPPING PREVALENCE	Total	HCV treatment (excl. transplant)	2004	545
DISCRETE PREVALENCE	Total	HCV+ chronic	2004	7921
DISCRETE PREVALENCE	Total	Cirrhosis	2004	1128
DISCRETE PREVALENCE	Total	HCC	2004	37
DISCRETE PREVALENCE	Total	Transplant	2004	12
INCIDENCE	Total	HCV+ acute	2004	798
INCIDENCE	Total	HCV+ chronic	2004	467
INCIDENCE	Total	Cirrhosis	2004	122
INCIDENCE	Total	HCC	2004	25
INCIDENCE	Total	Transplant	2004	12
YEARLY MORTALITY	Total	Cirrhosis	2004	26
YEARLY MORTALITY	Total	HCC	2004	21
YEARLY MORTALITY	Total	Transplant	2004	2
YEARLY MORTALITY	Total	HCV related	2004	43
YEARLY MORTALITY	Total	Not related to HCV	2004	285
CUMULATIVE MORTALITY	Total	HCV related	2004	415
CUMULATIVE MORTALITY	Total	Not related to HCV	2004	4323
YLLs	Total	Cirrhosis	2004	1058
YLLs	Total	HCC	2004	803
YLLs	Total	Transplant	2004	98
YLLs	Total	HCV related	2004	1717
YLLs	Total	Not related to HCV	2004	13657
YLDs	Total	HCV+ acute	2004	203
YLDs	Total	HCV+ chronic	2004	2012
YLDs	Total	Cirrhosis	2004	360
YLDs	Total	HCC	2004	23
YLDs	Total	Transplant	2004	8
YLDs	Total	Total	2004	2546
DALYs	Total	HCV+ acute	2004	203
DALYs	Total	HCV+ chronic	2004	2012
DALYs	Total	Cirrhosis	2004	1401
DALYs	Total	HCC	2004	824
DALYs	Total	Transplant	2004	101
DALYs	Total	HCV related	2004	4167
OVERLAPPING PREVALENCE	Total	Alive	2005	21085
OVERLAPPING PREVALENCE	Total	HCV+ (incl. treatment)	2005	9355
OVERLAPPING PREVALENCE	Total	HCV+ (excl. treatment)	2005	8814
OVERLAPPING PREVALENCE	Total	HCV treatment (excl. transplant)	2005	591
DISCRETE PREVALENCE	Total	HCV+ chronic	2005	8064
DISCRETE PREVALENCE	Total	Cirrhosis	2005	1189
DISCRETE PREVALENCE	Total	HCC	2005	38
DISCRETE PREVALENCE	Total	Transplant	2005	14
INCIDENCE	Total	HCV+ acute	2005	654
INCIDENCE	Total	HCV+ chronic	2005	595
INCIDENCE	Total	Cirrhosis	2005	122
INCIDENCE	Total	HCC	2005	27
INCIDENCE	Total	Transplant	2005	14
YEARLY MORTALITY	Total	Cirrhosis	2005	27
YEARLY MORTALITY	Total	HCC	2005	23
YEARLY MORTALITY	Total	Transplant	2005	3
YEARLY MORTALITY	Total	HCV related	2005	45
YEARLY MORTALITY	Total	Not related to HCV	2005	285
CUMULATIVE MORTALITY	Total	HCV related	2005	454
CUMULATIVE MORTALITY	Total	Not related to HCV	2005	4591
YLLs	Total	Cirrhosis	2005	1089
YLLs	Total	HCC	2005	872
YLLs	Total	Transplant	2005	107
YLLs	Total	HCV related	2005	1789
YLLs	Total	Not related to HCV	2005	13329
YLDs	Total	HCV+ acute	2005	166
YLDs	Total	HCV+ chronic	2005	2048
YLDs	Total	Cirrhosis	2005	376
YLDs	Total	HCC	2005	24
YLDs	Total	Transplant	2005	9
YLDs	Total	Total	2005	2573
DALYs	Total	HCV+ acute	2005	166
DALYs	Total	HCV+ chronic	2005	2048
DALYs	Total	Cirrhosis	2005	1432
DALYs	Total	HCC	2005	888
DALYs	Total	Transplant	2005	111
DALYs	Total	HCV related	2005	4251
OVERLAPPING PREVALENCE	Total	Alive	2006	21359
OVERLAPPING PREVALENCE	Total	HCV+ (incl. treatment)	2006	9456
OVERLAPPING PREVALENCE	Total	HCV+ (excl. treatment)	2006	8868
OVERLAPPING PREVALENCE	Total	HCV treatment (excl. transplant)	2006	642
DISCRETE PREVALENCE	Total	HCV+ chronic	2006	8106
DISCRETE PREVALENCE	Total	Cirrhosis	2006	1242
DISCRETE PREVALENCE	Total	HCC	2006	40
DISCRETE PREVALENCE	Total	Transplant	2006	15
INCIDENCE	Total	HCV+ acute	2006	685
INCIDENCE	Total	HCV+ chronic	2006	493
INCIDENCE	Total	Cirrhosis	2006	122
INCIDENCE	Total	HCC	2006	28
INCIDENCE	Total	Transplant	2006	15
YEARLY MORTALITY	Total	Cirrhosis	2006	27
YEARLY MORTALITY	Total	HCC	2006	23
YEARLY MORTALITY	Total	Transplant	2006	3
YEARLY MORTALITY	Total	HCV related	2006	46
YEARLY MORTALITY	Total	Not related to HCV	2006	281
CUMULATIVE MORTALITY	Total	HCV related	2006	492
CUMULATIVE MORTALITY	Total	Not related to HCV	2006	4849
YLLs	Total	Cirrhosis	2006	1068
YLLs	Total	HCC	2006	861
YLLs	Total	Transplant	2006	123
YLLs	Total	HCV related	2006	1794
YLLs	Total	Not related to HCV	2006	12981
YLDs	Total	HCV+ acute	2006	174
YLDs	Total	HCV+ chronic	2006	2059
YLDs	Total	Cirrhosis	2006	388
YLDs	Total	HCC	2006	25
YLDs	Total	Transplant	2006	9
YLDs	Total	Total	2006	2607
DALYs	Total	HCV+ acute	2006	174
DALYs	Total	HCV+ chronic	2006	2059
DALYs	Total	Cirrhosis	2006	1417
DALYs	Total	HCC	2006	879
DALYs	Total	Transplant	2006	126
DALYs	Total	HCV related	2006	4278
OVERLAPPING PREVALENCE	Total	Alive	2007	21611
OVERLAPPING PREVALENCE	Total	HCV+ (incl. treatment)	2007	9212
OVERLAPPING PREVALENCE	Total	HCV+ (excl. treatment)	2007	8597
OVERLAPPING PREVALENCE	Total	HCV treatment (excl. transplant)	2007	684
DISCRETE PREVALENCE	Total	HCV+ chronic	2007	8158
DISCRETE PREVALENCE	Total	Cirrhosis	2007	1303
DISCRETE PREVALENCE	Total	HCC	2007	42
DISCRETE PREVALENCE	Total	Transplant	2007	16
INCIDENCE	Total	HCV+ acute	2007	388
INCIDENCE	Total	HCV+ chronic	2007	517
INCIDENCE	Total	Cirrhosis	2007	126
INCIDENCE	Total	HCC	2007	28
INCIDENCE	Total	Transplant	2007	16
YEARLY MORTALITY	Total	Cirrhosis	2007	28
YEARLY MORTALITY	Total	HCC	2007	24
YEARLY MORTALITY	Total	Transplant	2007	3
YEARLY MORTALITY	Total	HCV related	2007	48
YEARLY MORTALITY	Total	Not related to HCV	2007	283
CUMULATIVE MORTALITY	Total	HCV related	2007	530
CUMULATIVE MORTALITY	Total	Not related to HCV	2007	5106
YLLs	Total	Cirrhosis	2007	1103
YLLs	Total	HCC	2007	895
YLLs	Total	Transplant	2007	120
YLLs	Total	HCV related	2007	1834
YLLs	Total	Not related to HCV	2007	12837
YLDs	Total	HCV+ acute	2007	99
YLDs	Total	HCV+ chronic	2007	2072
YLDs	Total	Cirrhosis	2007	405
YLDs	Total	HCC	2007	27
YLDs	Total	Transplant	2007	10
YLDs	Total	Total	2007	2557
DALYs	Total	HCV+ acute	2007	99
DALYs	Total	HCV+ chronic	2007	2072
DALYs	Total	Cirrhosis	2007	1480
DALYs	Total	HCC	2007	916
DALYs	Total	Transplant	2007	125
DALYs	Total	HCV related	2007	4277
OVERLAPPING PREVALENCE	Total	Alive	2008	21854
OVERLAPPING PREVALENCE	Total	HCV+ (incl. treatment)	2008	9222
OVERLAPPING PREVALENCE	Total	HCV+ (excl. treatment)	2008	8535
OVERLAPPING PREVALENCE	Total	HCV treatment (excl. transplant)	2008	725
DISCRETE PREVALENCE	Total	HCV+ chronic	2008	7973
DISCRETE PREVALENCE	Total	Cirrhosis	2008	1356
DISCRETE PREVALENCE	Total	HCC	2008	42
DISCRETE PREVALENCE	Total	Transplant	2008	20
INCIDENCE	Total	HCV+ acute	2008	552
INCIDENCE	Total	HCV+ chronic	2008	291
INCIDENCE	Total	Cirrhosis	2008	124
INCIDENCE	Total	HCC	2008	29
INCIDENCE	Total	Transplant	2008	20
YEARLY MORTALITY	Total	Cirrhosis	2008	29
YEARLY MORTALITY	Total	HCC	2008	24
YEARLY MORTALITY	Total	Transplant	2008	3
YEARLY MORTALITY	Total	HCV related	2008	49
YEARLY MORTALITY	Total	Not related to HCV	2008	280
CUMULATIVE MORTALITY	Total	HCV related	2008	574
CUMULATIVE MORTALITY	Total	Not related to HCV	2008	5362
YLLs	Total	Cirrhosis	2008	1103
YLLs	Total	HCC	2008	905
YLLs	Total	Transplant	2008	123
YLLs	Total	HCV related	2008	1836
YLLs	Total	Not related to HCV	2008	12523
YLDs	Total	HCV+ acute	2008	140
YLDs	Total	HCV+ chronic	2008	2025
YLDs	Total	Cirrhosis	2008	419
YLDs	Total	HCC	2008	27
YLDs	Total	Transplant	2008	13
YLDs	Total	Total	2008	2566
DALYs	Total	HCV+ acute	2008	140
DALYs	Total	HCV+ chronic	2008	2025
DALYs	Total	Cirrhosis	2008	1493
DALYs	Total	HCC	2008	929
DALYs	Total	Transplant	2008	130
DALYs	Total	HCV related	2008	4280
OVERLAPPING PREVALENCE	Total	Alive	2009	22108
OVERLAPPING PREVALENCE	Total	HCV+ (incl. treatment)	2009	9215
OVERLAPPING PREVALENCE	Total	HCV+ (excl. treatment)	2009	8550
OVERLAPPING PREVALENCE	Total	HCV treatment (excl. transplant)	2009	745
DISCRETE PREVALENCE	Total	HCV+ chronic	2009	7900
DISCRETE PREVALENCE	Total	Cirrhosis	2009	1405
DISCRETE PREVALENCE	Total	HCC	2009	43
DISCRETE PREVALENCE	Total	Transplant	2009	19
INCIDENCE	Total	HCV+ acute	2009	601
INCIDENCE	Total	HCV+ chronic	2009	417
INCIDENCE	Total	Cirrhosis	2009	121
INCIDENCE	Total	HCC	2009	30
INCIDENCE	Total	Transplant	2009	19
YEARLY MORTALITY	Total	Cirrhosis	2009	28
YEARLY MORTALITY	Total	HCC	2009	24
YEARLY MORTALITY	Total	Transplant	2009	4
YEARLY MORTALITY	Total	HCV related	2009	50
YEARLY MORTALITY	Total	Not related to HCV	2009	282
CUMULATIVE MORTALITY	Total	HCV related	2009	614
CUMULATIVE MORTALITY	Total	Not related to HCV	2009	5620
YLLs	Total	Cirrhosis	2009	1075
YLLs	Total	HCC	2009	897
YLLs	Total	Transplant	2009	155
YLLs	Total	HCV related	2009	1824
YLLs	Total	Not related to HCV	2009	12330
YLDs	Total	HCV+ acute	2009	153
YLDs	Total	HCV+ chronic	2009	2007
YLDs	Total	Cirrhosis	2009	433
YLDs	Total	HCC	2009	27
YLDs	Total	Transplant	2009	12
YLDs	Total	Total	2009	2576
DALYs	Total	HCV+ acute	2009	153
DALYs	Total	HCV+ chronic	2009	2007
DALYs	Total	Cirrhosis	2009	1454
DALYs	Total	HCC	2009	916
DALYs	Total	Transplant	2009	163
DALYs	Total	HCV related	2009	4286
OVERLAPPING PREVALENCE	Total	Alive	2010	22296
OVERLAPPING PREVALENCE	Total	HCV+ (incl. treatment)	2010	9175
OVERLAPPING PREVALENCE	Total	HCV+ (excl. treatment)	2010	8466
OVERLAPPING PREVALENCE	Total	HCV treatment (excl. transplant)	2010	778
DISCRETE PREVALENCE	Total	HCV+ chronic	2010	7859
DISCRETE PREVALENCE	Total	Cirrhosis	2010	1448
DISCRETE PREVALENCE	Total	HCC	2010	45
DISCRETE PREVALENCE	Total	Transplant	2010	22
INCIDENCE	Total	HCV+ acute	2010	568
INCIDENCE	Total	HCV+ chronic	2010	453
INCIDENCE	Total	Cirrhosis	2010	118
INCIDENCE	Total	HCC	2010	32
INCIDENCE	Total	Transplant	2010	22
YEARLY MORTALITY	Total	Cirrhosis	2010	29
YEARLY MORTALITY	Total	HCC	2010	26
YEARLY MORTALITY	Total	Transplant	2010	4
YEARLY MORTALITY	Total	HCV related	2010	51
YEARLY MORTALITY	Total	Not related to HCV	2010	284
CUMULATIVE MORTALITY	Total	HCV related	2010	656
CUMULATIVE MORTALITY	Total	Not related to HCV	2010	5870
YLLs	Total	Cirrhosis	2010	1086
YLLs	Total	HCC	2010	916
YLLs	Total	Transplant	2010	138
YLLs	Total	HCV related	2010	1863
YLLs	Total	Not related to HCV	2010	12123
YLDs	Total	HCV+ acute	2010	144
YLDs	Total	HCV+ chronic	2010	1996
YLDs	Total	Cirrhosis	2010	443
YLDs	Total	HCC	2010	28
YLDs	Total	Transplant	2010	14
YLDs	Total	Total	2010	2570
DALYs	Total	HCV+ acute	2010	144
DALYs	Total	HCV+ chronic	2010	1996
DALYs	Total	Cirrhosis	2010	1487
DALYs	Total	HCC	2010	941
DALYs	Total	Transplant	2010	148
DALYs	Total	HCV related	2010	4306
OVERLAPPING PREVALENCE	Total	Alive	2011	22469
OVERLAPPING PREVALENCE	Total	HCV+ (incl. treatment)	2011	9009
OVERLAPPING PREVALENCE	Total	HCV+ (excl. treatment)	2011	8262
OVERLAPPING PREVALENCE	Total	HCV treatment (excl. transplant)	2011	812
DISCRETE PREVALENCE	Total	HCV+ chronic	2011	7795
DISCRETE PREVALENCE	Total	Cirrhosis	2011	1495
DISCRETE PREVALENCE	Total	HCC	2011	46
DISCRETE PREVALENCE	Total	Transplant	2011	23
INCIDENCE	Total	HCV+ acute	2011	462
INCIDENCE	Total	HCV+ chronic	2011	428
INCIDENCE	Total	Cirrhosis	2011	118
INCIDENCE	Total	HCC	2011	32
INCIDENCE	Total	Transplant	2011	23
YEARLY MORTALITY	Total	Cirrhosis	2011	29
YEARLY MORTALITY	Total	HCC	2011	26
YEARLY MORTALITY	Total	Transplant	2011	5
YEARLY MORTALITY	Total	HCV related	2011	52
YEARLY MORTALITY	Total	Not related to HCV	2011	282
CUMULATIVE MORTALITY	Total	HCV related	2011	694
CUMULATIVE MORTALITY	Total	Not related to HCV	2011	6132
YLLs	Total	Cirrhosis	2011	1077
YLLs	Total	HCC	2011	943
YLLs	Total	Transplant	2011	150
YLLs	Total	HCV related	2011	1856
YLLs	Total	Not related to HCV	2011	11894
YLDs	Total	HCV+ acute	2011	117
YLDs	Total	HCV+ chronic	2011	1980
YLDs	Total	Cirrhosis	2011	453
YLDs	Total	HCC	2011	29
YLDs	Total	Transplant	2011	15
YLDs	Total	Total	2011	2545
DALYs	Total	HCV+ acute	2011	117
DALYs	Total	HCV+ chronic	2011	1980
DALYs	Total	Cirrhosis	2011	1505
DALYs	Total	HCC	2011	969
DALYs	Total	Transplant	2011	163
DALYs	Total	HCV related	2011	4263
OVERLAPPING PREVALENCE	Total	Alive	2012	22597
OVERLAPPING PREVALENCE	Total	HCV+ (incl. treatment)	2012	8862
OVERLAPPING PREVALENCE	Total	HCV+ (excl. treatment)	2012	8097
OVERLAPPING PREVALENCE	Total	HCV treatment (excl. transplant)	2012	844
DISCRETE PREVALENCE	Total	HCV+ chronic	2012	7655
DISCRETE PREVALENCE	Total	Cirrhosis	2012	1539
DISCRETE PREVALENCE	Total	HCC	2012	47
DISCRETE PREVALENCE	Total	Transplant	2012	27
INCIDENCE	Total	HCV+ acute	2012	463
INCIDENCE	Total	HCV+ chronic	2012	349
INCIDENCE	Total	Cirrhosis	2012	118
INCIDENCE	Total	HCC	2012	33
INCIDENCE	Total	Transplant	2012	27
YEARLY MORTALITY	Total	Cirrhosis	2012	29
YEARLY MORTALITY	Total	HCC	2012	27
YEARLY MORTALITY	Total	Transplant	2012	5
YEARLY MORTALITY	Total	HCV related	2012	53
YEARLY MORTALITY	Total	Not related to HCV	2012	281
CUMULATIVE MORTALITY	Total	HCV related	2012	738
CUMULATIVE MORTALITY	Total	Not related to HCV	2012	6392
YLLs	Total	Cirrhosis	2012	1056
YLLs	Total	HCC	2012	932
YLLs	Total	Transplant	2012	169
YLLs	Total	HCV related	2012	1844
YLLs	Total	Not related to HCV	2012	11649
YLDs	Total	HCV+ acute	2012	118
YLDs	Total	HCV+ chronic	2012	1944
YLDs	Total	Cirrhosis	2012	466
YLDs	Total	HCC	2012	30
YLDs	Total	Transplant	2012	17
YLDs	Total	Total	2012	2505
DALYs	Total	HCV+ acute	2012	118
DALYs	Total	HCV+ chronic	2012	1944
DALYs	Total	Cirrhosis	2012	1484
DALYs	Total	HCC	2012	957
DALYs	Total	Transplant	2012	185
DALYs	Total	HCV related	2012	4236
OVERLAPPING PREVALENCE	Total	Alive	2013	22739
OVERLAPPING PREVALENCE	Total	HCV+ (incl. treatment)	2013	8716
OVERLAPPING PREVALENCE	Total	HCV+ (excl. treatment)	2013	7926
OVERLAPPING PREVALENCE	Total	HCV treatment (excl. transplant)	2013	866
DISCRETE PREVALENCE	Total	HCV+ chronic	2013	7500
DISCRETE PREVALENCE	Total	Cirrhosis	2013	1580
DISCRETE PREVALENCE	Total	HCC	2013	48
DISCRETE PREVALENCE	Total	Transplant	2013	29
INCIDENCE	Total	HCV+ acute	2013	443
INCIDENCE	Total	HCV+ chronic	2013	346
INCIDENCE	Total	Cirrhosis	2013	114
INCIDENCE	Total	HCC	2013	34
INCIDENCE	Total	Transplant	2013	29
YEARLY MORTALITY	Total	Cirrhosis	2013	30
YEARLY MORTALITY	Total	HCC	2013	28
YEARLY MORTALITY	Total	Transplant	2013	5
YEARLY MORTALITY	Total	HCV related	2013	54
YEARLY MORTALITY	Total	Not related to HCV	2013	283
CUMULATIVE MORTALITY	Total	HCV related	2013	782
CUMULATIVE MORTALITY	Total	Not related to HCV	2013	6649
YLLs	Total	Cirrhosis	2013	1053
YLLs	Total	HCC	2013	942
YLLs	Total	Transplant	2013	183
YLLs	Total	HCV related	2013	1855
YLLs	Total	Not related to HCV	2013	11422
YLDs	Total	HCV+ acute	2013	113
YLDs	Total	HCV+ chronic	2013	1905
YLDs	Total	Cirrhosis	2013	475
YLDs	Total	HCC	2013	30
YLDs	Total	Transplant	2013	18
YLDs	Total	Total	2013	2477
DALYs	Total	HCV+ acute	2013	113
DALYs	Total	HCV+ chronic	2013	1905
DALYs	Total	Cirrhosis	2013	1501
DALYs	Total	HCC	2013	965
DALYs	Total	Transplant	2013	194
DALYs	Total	HCV related	2013	4220
OVERLAPPING PREVALENCE	Total	Alive	2014	22841
OVERLAPPING PREVALENCE	Total	HCV+ (incl. treatment)	2014	8564
OVERLAPPING PREVALENCE	Total	HCV+ (excl. treatment)	2014	7760
OVERLAPPING PREVALENCE	Total	HCV treatment (excl. transplant)	2014	885
DISCRETE PREVALENCE	Total	HCV+ chronic	2014	7357
DISCRETE PREVALENCE	Total	Cirrhosis	2014	1611
DISCRETE PREVALENCE	Total	HCC	2014	47
DISCRETE PREVALENCE	Total	Transplant	2014	32
INCIDENCE	Total	HCV+ acute	2014	438
INCIDENCE	Total	HCV+ chronic	2014	338
INCIDENCE	Total	Cirrhosis	2014	111
INCIDENCE	Total	HCC	2014	34
INCIDENCE	Total	Transplant	2014	32
YEARLY MORTALITY	Total	Cirrhosis	2014	30
YEARLY MORTALITY	Total	HCC	2014	28
YEARLY MORTALITY	Total	Transplant	2014	6
YEARLY MORTALITY	Total	HCV related	2014	54
YEARLY MORTALITY	Total	Not related to HCV	2014	285
CUMULATIVE MORTALITY	Total	HCV related	2014	829
CUMULATIVE MORTALITY	Total	Not related to HCV	2014	6914
YLLs	Total	Cirrhosis	2014	1047
YLLs	Total	HCC	2014	936
YLLs	Total	Transplant	2014	194
YLLs	Total	HCV related	2014	1807
YLLs	Total	Not related to HCV	2014	11265
YLDs	Total	HCV+ acute	2014	111
YLDs	Total	HCV+ chronic	2014	1869
YLDs	Total	Cirrhosis	2014	482
YLDs	Total	HCC	2014	30
YLDs	Total	Transplant	2014	20
YLDs	Total	Total	2014	2448
DALYs	Total	HCV+ acute	2014	111
DALYs	Total	HCV+ chronic	2014	1869
DALYs	Total	Cirrhosis	2014	1486
DALYs	Total	HCC	2014	959
DALYs	Total	Transplant	2014	207
DALYs	Total	HCV related	2014	4158
OVERLAPPING PREVALENCE	Total	Alive	2015	22934
OVERLAPPING PREVALENCE	Total	HCV+ (incl. treatment)	2015	8421
OVERLAPPING PREVALENCE	Total	HCV+ (excl. treatment)	2015	7585
OVERLAPPING PREVALENCE	Total	HCV treatment (excl. transplant)	2015	900
DISCRETE PREVALENCE	Total	HCV+ chronic	2015	7191
DISCRETE PREVALENCE	Total	Cirrhosis	2015	1642
DISCRETE PREVALENCE	Total	HCC	2015	47
DISCRETE PREVALENCE	Total	Transplant	2015	34
INCIDENCE	Total	HCV+ acute	2015	428
INCIDENCE	Total	HCV+ chronic	2015	331
INCIDENCE	Total	Cirrhosis	2015	110
INCIDENCE	Total	HCC	2015	35
INCIDENCE	Total	Transplant	2015	34
YEARLY MORTALITY	Total	Cirrhosis	2015	31
YEARLY MORTALITY	Total	HCC	2015	28
YEARLY MORTALITY	Total	Transplant	2015	6
YEARLY MORTALITY	Total	HCV related	2015	55
YEARLY MORTALITY	Total	Not related to HCV	2015	288
CUMULATIVE MORTALITY	Total	HCV related	2015	872
CUMULATIVE MORTALITY	Total	Not related to HCV	2015	7174
YLLs	Total	Cirrhosis	2015	1030
YLLs	Total	HCC	2015	901
YLLs	Total	Transplant	2015	178
YLLs	Total	HCV related	2015	1804
YLLs	Total	Not related to HCV	2015	11126
YLDs	Total	HCV+ acute	2015	109
YLDs	Total	HCV+ chronic	2015	1827
YLDs	Total	Cirrhosis	2015	489
YLDs	Total	HCC	2015	30
YLDs	Total	Transplant	2015	22
YLDs	Total	Total	2015	2414
DALYs	Total	HCV+ acute	2015	109
DALYs	Total	HCV+ chronic	2015	1827
DALYs	Total	Cirrhosis	2015	1465
DALYs	Total	HCC	2015	929
DALYs	Total	Transplant	2015	194
DALYs	Total	HCV related	2015	4088
OVERLAPPING PREVALENCE	Total	Alive	2016	23077
OVERLAPPING PREVALENCE	Total	HCV+ (incl. treatment)	2016	8255
OVERLAPPING PREVALENCE	Total	HCV+ (excl. treatment)	2016	7423
OVERLAPPING PREVALENCE	Total	HCV treatment (excl. transplant)	2016	924
DISCRETE PREVALENCE	Total	HCV+ chronic	2016	7031
DISCRETE PREVALENCE	Total	Cirrhosis	2016	1671
DISCRETE PREVALENCE	Total	HCC	2016	46
DISCRETE PREVALENCE	Total	Transplant	2016	33
INCIDENCE	Total	HCV+ acute	2016	422
INCIDENCE	Total	HCV+ chronic	2016	324
INCIDENCE	Total	Cirrhosis	2016	107
INCIDENCE	Total	HCC	2016	34
INCIDENCE	Total	Transplant	2016	33
YEARLY MORTALITY	Total	Cirrhosis	2016	30
YEARLY MORTALITY	Total	HCC	2016	28
YEARLY MORTALITY	Total	Transplant	2016	6
YEARLY MORTALITY	Total	HCV related	2016	55
YEARLY MORTALITY	Total	Not related to HCV	2016	292
CUMULATIVE MORTALITY	Total	HCV related	2016	914
CUMULATIVE MORTALITY	Total	Not related to HCV	2016	7439
YLLs	Total	Cirrhosis	2016	983
YLLs	Total	HCC	2016	890
YLLs	Total	Transplant	2016	193
YLLs	Total	HCV related	2016	1749
YLLs	Total	Not related to HCV	2016	11024
YLDs	Total	HCV+ acute	2016	107
YLDs	Total	HCV+ chronic	2016	1786
YLDs	Total	Cirrhosis	2016	497
YLDs	Total	HCC	2016	29
YLDs	Total	Transplant	2016	21
YLDs	Total	Total	2016	2379
DALYs	Total	HCV+ acute	2016	107
DALYs	Total	HCV+ chronic	2016	1786
DALYs	Total	Cirrhosis	2016	1439
DALYs	Total	HCC	2016	910
DALYs	Total	Transplant	2016	207
DALYs	Total	HCV related	2016	4019
OVERLAPPING PREVALENCE	Total	Alive	2017	23235
OVERLAPPING PREVALENCE	Total	HCV+ (incl. treatment)	2017	8085
OVERLAPPING PREVALENCE	Total	HCV+ (excl. treatment)	2017	7250
OVERLAPPING PREVALENCE	Total	HCV treatment (excl. transplant)	2017	944
DISCRETE PREVALENCE	Total	HCV+ chronic	2017	6884
DISCRETE PREVALENCE	Total	Cirrhosis	2017	1689
DISCRETE PREVALENCE	Total	HCC	2017	47
DISCRETE PREVALENCE	Total	Transplant	2017	35
INCIDENCE	Total	HCV+ acute	2017	420
INCIDENCE	Total	HCV+ chronic	2017	319
INCIDENCE	Total	Cirrhosis	2017	106
INCIDENCE	Total	HCC	2017	36
INCIDENCE	Total	Transplant	2017	35
YEARLY MORTALITY	Total	Cirrhosis	2017	30
YEARLY MORTALITY	Total	HCC	2017	28
YEARLY MORTALITY	Total	Transplant	2017	6
YEARLY MORTALITY	Total	HCV related	2017	54
YEARLY MORTALITY	Total	Not related to HCV	2017	294
CUMULATIVE MORTALITY	Total	HCV related	2017	961
CUMULATIVE MORTALITY	Total	Not related to HCV	2017	7703
YLLs	Total	Cirrhosis	2017	979
YLLs	Total	HCC	2017	853
YLLs	Total	Transplant	2017	180
YLLs	Total	HCV related	2017	1691
YLLs	Total	Not related to HCV	2017	10936
YLDs	Total	HCV+ acute	2017	107
YLDs	Total	HCV+ chronic	2017	1749
YLDs	Total	Cirrhosis	2017	505
YLDs	Total	HCC	2017	30
YLDs	Total	Transplant	2017	22
YLDs	Total	Total	2017	2344
DALYs	Total	HCV+ acute	2017	107
DALYs	Total	HCV+ chronic	2017	1749
DALYs	Total	Cirrhosis	2017	1436
DALYs	Total	HCC	2017	876
DALYs	Total	Transplant	2017	204
DALYs	Total	HCV related	2017	3902
OVERLAPPING PREVALENCE	Total	Alive	2018	23332
OVERLAPPING PREVALENCE	Total	HCV+ (incl. treatment)	2018	7927
OVERLAPPING PREVALENCE	Total	HCV+ (excl. treatment)	2018	7092
OVERLAPPING PREVALENCE	Total	HCV treatment (excl. transplant)	2018	955
DISCRETE PREVALENCE	Total	HCV+ chronic	2018	6739
DISCRETE PREVALENCE	Total	Cirrhosis	2018	1715
DISCRETE PREVALENCE	Total	HCC	2018	47
DISCRETE PREVALENCE	Total	Transplant	2018	35
INCIDENCE	Total	HCV+ acute	2018	411
INCIDENCE	Total	HCV+ chronic	2018	317
INCIDENCE	Total	Cirrhosis	2018	103
INCIDENCE	Total	HCC	2018	35
INCIDENCE	Total	Transplant	2018	35
YEARLY MORTALITY	Total	Cirrhosis	2018	30
YEARLY MORTALITY	Total	HCC	2018	28
YEARLY MORTALITY	Total	Transplant	2018	7
YEARLY MORTALITY	Total	HCV related	2018	55
YEARLY MORTALITY	Total	Not related to HCV	2018	301
CUMULATIVE MORTALITY	Total	HCV related	2018	1011
CUMULATIVE MORTALITY	Total	Not related to HCV	2018	7984
YLLs	Total	Cirrhosis	2018	950
YLLs	Total	HCC	2018	836
YLLs	Total	Transplant	2018	209
YLLs	Total	HCV related	2018	1697
YLLs	Total	Not related to HCV	2018	10843
YLDs	Total	HCV+ acute	2018	104
YLDs	Total	HCV+ chronic	2018	1712
YLDs	Total	Cirrhosis	2018	508
YLDs	Total	HCC	2018	30
YLDs	Total	Transplant	2018	22
YLDs	Total	Total	2018	2306
DALYs	Total	HCV+ acute	2018	104
DALYs	Total	HCV+ chronic	2018	1712
DALYs	Total	Cirrhosis	2018	1416
DALYs	Total	HCC	2018	856
DALYs	Total	Transplant	2018	225
DALYs	Total	HCV related	2018	3911
OVERLAPPING PREVALENCE	Total	Alive	2019	23413
OVERLAPPING PREVALENCE	Total	HCV+ (incl. treatment)	2019	7789
OVERLAPPING PREVALENCE	Total	HCV+ (excl. treatment)	2019	6922
OVERLAPPING PREVALENCE	Total	HCV treatment (excl. transplant)	2019	966
DISCRETE PREVALENCE	Total	HCV+ chronic	2019	6582
DISCRETE PREVALENCE	Total	Cirrhosis	2019	1728
DISCRETE PREVALENCE	Total	HCC	2019	47
DISCRETE PREVALENCE	Total	Transplant	2019	38
INCIDENCE	Total	HCV+ acute	2019	406
INCIDENCE	Total	HCV+ chronic	2019	312
INCIDENCE	Total	Cirrhosis	2019	100
INCIDENCE	Total	HCC	2019	36
INCIDENCE	Total	Transplant	2019	38
YEARLY MORTALITY	Total	Cirrhosis	2019	30
YEARLY MORTALITY	Total	HCC	2019	27
YEARLY MORTALITY	Total	Transplant	2019	7
YEARLY MORTALITY	Total	HCV related	2019	55
YEARLY MORTALITY	Total	Not related to HCV	2019	303
CUMULATIVE MORTALITY	Total	HCV related	2019	1054
CUMULATIVE MORTALITY	Total	Not related to HCV	2019	8261
YLLs	Total	Cirrhosis	2019	908
YLLs	Total	HCC	2019	835
YLLs	Total	Transplant	2019	207
YLLs	Total	HCV related	2019	1646
YLLs	Total	Not related to HCV	2019	10673
YLDs	Total	HCV+ acute	2019	103
YLDs	Total	HCV+ chronic	2019	1672
YLDs	Total	Cirrhosis	2019	512
YLDs	Total	HCC	2019	30
YLDs	Total	Transplant	2019	24
YLDs	Total	Total	2019	2268
DALYs	Total	HCV+ acute	2019	103
DALYs	Total	HCV+ chronic	2019	1672
DALYs	Total	Cirrhosis	2019	1387
DALYs	Total	HCC	2019	858
DALYs	Total	Transplant	2019	224
DALYs	Total	HCV related	2019	3816
OVERLAPPING PREVALENCE	Total	Alive	2020	23528
OVERLAPPING PREVALENCE	Total	HCV+ (incl. treatment)	2020	7631
OVERLAPPING PREVALENCE	Total	HCV+ (excl. treatment)	2020	6780
OVERLAPPING PREVALENCE	Total	HCV treatment (excl. transplant)	2020	974
DISCRETE PREVALENCE	Total	HCV+ chronic	2020	6431
DISCRETE PREVALENCE	Total	Cirrhosis	2020	1736
DISCRETE PREVALENCE	Total	HCC	2020	48
DISCRETE PREVALENCE	Total	Transplant	2020	39
INCIDENCE	Total	HCV+ acute	2020	400
INCIDENCE	Total	HCV+ chronic	2020	305
INCIDENCE	Total	Cirrhosis	2020	98
INCIDENCE	Total	HCC	2020	36
INCIDENCE	Total	Transplant	2020	39
YEARLY MORTALITY	Total	Cirrhosis	2020	30
YEARLY MORTALITY	Total	HCC	2020	28
YEARLY MORTALITY	Total	Transplant	2020	7
YEARLY MORTALITY	Total	HCV related	2020	54
YEARLY MORTALITY	Total	Not related to HCV	2020	308
CUMULATIVE MORTALITY	Total	HCV related	2020	1103
CUMULATIVE MORTALITY	Total	Not related to HCV	2020	8559
YLLs	Total	Cirrhosis	2020	897
YLLs	Total	HCC	2020	812
YLLs	Total	Transplant	2020	210
YLLs	Total	HCV related	2020	1593
YLLs	Total	Not related to HCV	2020	10591
YLDs	Total	HCV+ acute	2020	102
YLDs	Total	HCV+ chronic	2020	1633
YLDs	Total	Cirrhosis	2020	514
YLDs	Total	HCC	2020	30
YLDs	Total	Transplant	2020	25
YLDs	Total	Total	2020	2234
DALYs	Total	HCV+ acute	2020	102
DALYs	Total	HCV+ chronic	2020	1633
DALYs	Total	Cirrhosis	2020	1359
DALYs	Total	HCC	2020	834
DALYs	Total	Transplant	2020	225
DALYs	Total	HCV related	2020	3706
OVERLAPPING PREVALENCE	Total	Alive	2021	23617
OVERLAPPING PREVALENCE	Total	HCV+ (incl. treatment)	2021	7487
OVERLAPPING PREVALENCE	Total	HCV+ (excl. treatment)	2021	6626
OVERLAPPING PREVALENCE	Total	HCV treatment (excl. transplant)	2021	987
DISCRETE PREVALENCE	Total	HCV+ chronic	2021	6317
DISCRETE PREVALENCE	Total	Cirrhosis	2021	1752
DISCRETE PREVALENCE	Total	HCC	2021	46
DISCRETE PREVALENCE	Total	Transplant	2021	40
INCIDENCE	Total	HCV+ acute	2021	397
INCIDENCE	Total	HCV+ chronic	2021	303
INCIDENCE	Total	Cirrhosis	2021	95
INCIDENCE	Total	HCC	2021	36
INCIDENCE	Total	Transplant	2021	40
YEARLY MORTALITY	Total	Cirrhosis	2021	30
YEARLY MORTALITY	Total	HCC	2021	28
YEARLY MORTALITY	Total	Transplant	2021	7
YEARLY MORTALITY	Total	HCV related	2021	54
YEARLY MORTALITY	Total	Not related to HCV	2021	314
CUMULATIVE MORTALITY	Total	HCV related	2021	1148
CUMULATIVE MORTALITY	Total	Not related to HCV	2021	8845
YLLs	Total	Cirrhosis	2021	860
YLLs	Total	HCC	2021	801
YLLs	Total	Transplant	2021	194
YLLs	Total	HCV related	2021	1545
YLLs	Total	Not related to HCV	2021	10512
YLDs	Total	HCV+ acute	2021	101
YLDs	Total	HCV+ chronic	2021	1605
YLDs	Total	Cirrhosis	2021	520
YLDs	Total	HCC	2021	29
YLDs	Total	Transplant	2021	25
YLDs	Total	Total	2021	2197
DALYs	Total	HCV+ acute	2021	101
DALYs	Total	HCV+ chronic	2021	1605
DALYs	Total	Cirrhosis	2021	1337
DALYs	Total	HCC	2021	823
DALYs	Total	Transplant	2021	219
DALYs	Total	HCV related	2021	3648
OVERLAPPING PREVALENCE	Total	Alive	2022	23679
OVERLAPPING PREVALENCE	Total	HCV+ (incl. treatment)	2022	7357
OVERLAPPING PREVALENCE	Total	HCV+ (excl. treatment)	2022	6473
OVERLAPPING PREVALENCE	Total	HCV treatment (excl. transplant)	2022	994
DISCRETE PREVALENCE	Total	HCV+ chronic	2022	6181
DISCRETE PREVALENCE	Total	Cirrhosis	2022	1755
DISCRETE PREVALENCE	Total	HCC	2022	46
DISCRETE PREVALENCE	Total	Transplant	2022	38
INCIDENCE	Total	HCV+ acute	2022	387
INCIDENCE	Total	HCV+ chronic	2022	301
INCIDENCE	Total	Cirrhosis	2022	92
INCIDENCE	Total	HCC	2022	36
INCIDENCE	Total	Transplant	2022	38
YEARLY MORTALITY	Total	Cirrhosis	2022	30
YEARLY MORTALITY	Total	HCC	2022	27
YEARLY MORTALITY	Total	Transplant	2022	8
YEARLY MORTALITY	Total	HCV related	2022	54
YEARLY MORTALITY	Total	Not related to HCV	2022	324
CUMULATIVE MORTALITY	Total	HCV related	2022	1188
CUMULATIVE MORTALITY	Total	Not related to HCV	2022	9146
YLLs	Total	Cirrhosis	2022	862
YLLs	Total	HCC	2022	752
YLLs	Total	Transplant	2022	209
YLLs	Total	HCV related	2022	1502
YLLs	Total	Not related to HCV	2022	10503
YLDs	Total	HCV+ acute	2022	98
YLDs	Total	HCV+ chronic	2022	1570
YLDs	Total	Cirrhosis	2022	519
YLDs	Total	HCC	2022	29
YLDs	Total	Transplant	2022	24
YLDs	Total	Total	2022	2160
DALYs	Total	HCV+ acute	2022	98
DALYs	Total	HCV+ chronic	2022	1570
DALYs	Total	Cirrhosis	2022	1347
DALYs	Total	HCC	2022	776
DALYs	Total	Transplant	2022	231
DALYs	Total	HCV related	2022	3583
OVERLAPPING PREVALENCE	Total	Alive	2023	23787
OVERLAPPING PREVALENCE	Total	HCV+ (incl. treatment)	2023	7201
OVERLAPPING PREVALENCE	Total	HCV+ (excl. treatment)	2023	6319
OVERLAPPING PREVALENCE	Total	HCV treatment (excl. transplant)	2023	994
DISCRETE PREVALENCE	Total	HCV+ chronic	2023	6023
DISCRETE PREVALENCE	Total	Cirrhosis	2023	1754
DISCRETE PREVALENCE	Total	HCC	2023	46
DISCRETE PREVALENCE	Total	Transplant	2023	41
INCIDENCE	Total	HCV+ acute	2023	383
INCIDENCE	Total	HCV+ chronic	2023	293
INCIDENCE	Total	Cirrhosis	2023	90
INCIDENCE	Total	HCC	2023	36
INCIDENCE	Total	Transplant	2023	41
YEARLY MORTALITY	Total	Cirrhosis	2023	30
YEARLY MORTALITY	Total	HCC	2023	27
YEARLY MORTALITY	Total	Transplant	2023	7
YEARLY MORTALITY	Total	HCV related	2023	54
YEARLY MORTALITY	Total	Not related to HCV	2023	326
CUMULATIVE MORTALITY	Total	HCV related	2023	1235
CUMULATIVE MORTALITY	Total	Not related to HCV	2023	9438
YLLs	Total	Cirrhosis	2023	842
YLLs	Total	HCC	2023	740
YLLs	Total	Transplant	2023	189
YLLs	Total	HCV related	2023	1475
YLLs	Total	Not related to HCV	2023	10332
YLDs	Total	HCV+ acute	2023	97
YLDs	Total	HCV+ chronic	2023	1530
YLDs	Total	Cirrhosis	2023	519
YLDs	Total	HCC	2023	29
YLDs	Total	Transplant	2023	26
YLDs	Total	Total	2023	2122
DALYs	Total	HCV+ acute	2023	97
DALYs	Total	HCV+ chronic	2023	1530
DALYs	Total	Cirrhosis	2023	1318
DALYs	Total	HCC	2023	764
DALYs	Total	Transplant	2023	215
DALYs	Total	HCV related	2023	3504
OVERLAPPING PREVALENCE	Total	Alive	2024	23830
OVERLAPPING PREVALENCE	Total	HCV+ (incl. treatment)	2024	7078
OVERLAPPING PREVALENCE	Total	HCV+ (excl. treatment)	2024	6205
OVERLAPPING PREVALENCE	Total	HCV treatment (excl. transplant)	2024	1014
DISCRETE PREVALENCE	Total	HCV+ chronic	2024	5910
DISCRETE PREVALENCE	Total	Cirrhosis	2024	1759
DISCRETE PREVALENCE	Total	HCC	2024	46
DISCRETE PREVALENCE	Total	Transplant	2024	39
INCIDENCE	Total	HCV+ acute	2024	378
INCIDENCE	Total	HCV+ chronic	2024	292
INCIDENCE	Total	Cirrhosis	2024	87
INCIDENCE	Total	HCC	2024	35
INCIDENCE	Total	Transplant	2024	39
YEARLY MORTALITY	Total	Cirrhosis	2024	30
YEARLY MORTALITY	Total	HCC	2024	27
YEARLY MORTALITY	Total	Transplant	2024	8
YEARLY MORTALITY	Total	HCV related	2024	53
YEARLY MORTALITY	Total	Not related to HCV	2024	334
CUMULATIVE MORTALITY	Total	HCV related	2024	1281
CUMULATIVE MORTALITY	Total	Not related to HCV	2024	9753
YLLs	Total	Cirrhosis	2024	796
YLLs	Total	HCC	2024	718
YLLs	Total	Transplant	2024	206
YLLs	Total	HCV related	2024	1412
YLLs	Total	Not related to HCV	2024	10267
YLDs	Total	HCV+ acute	2024	96
YLDs	Total	HCV+ chronic	2024	1501
YLDs	Total	Cirrhosis	2024	522
YLDs	Total	HCC	2024	29
YLDs	Total	Transplant	2024	25
YLDs	Total	Total	2024	2092
DALYs	Total	HCV+ acute	2024	96
DALYs	Total	HCV+ chronic	2024	1501
DALYs	Total	Cirrhosis	2024	1269
DALYs	Total	HCC	2024	737
DALYs	Total	Transplant	2024	221
DALYs	Total	HCV related	2024	3416
OVERLAPPING PREVALENCE	Total	Alive	2025	23908
OVERLAPPING PREVALENCE	Total	HCV+ (incl. treatment)	2025	6939
OVERLAPPING PREVALENCE	Total	HCV+ (excl. treatment)	2025	6038
OVERLAPPING PREVALENCE	Total	HCV treatment (excl. transplant)	2025	1022
DISCRETE PREVALENCE	Total	HCV+ chronic	2025	5760
DISCRETE PREVALENCE	Total	Cirrhosis	2025	1763
DISCRETE PREVALENCE	Total	HCC	2025	44
DISCRETE PREVALENCE	Total	Transplant	2025	38
INCIDENCE	Total	HCV+ acute	2025	372
INCIDENCE	Total	HCV+ chronic	2025	286
INCIDENCE	Total	Cirrhosis	2025	86
INCIDENCE	Total	HCC	2025	35
INCIDENCE	Total	Transplant	2025	38
YEARLY MORTALITY	Total	Cirrhosis	2025	29
YEARLY MORTALITY	Total	HCC	2025	26
YEARLY MORTALITY	Total	Transplant	2025	8
YEARLY MORTALITY	Total	HCV related	2025	53
YEARLY MORTALITY	Total	Not related to HCV	2025	339
CUMULATIVE MORTALITY	Total	HCV related	2025	1323
CUMULATIVE MORTALITY	Total	Not related to HCV	2025	10062
YLLs	Total	Cirrhosis	2025	758
YLLs	Total	HCC	2025	664
YLLs	Total	Transplant	2025	198
YLLs	Total	HCV related	2025	1351
YLLs	Total	Not related to HCV	2025	10204
YLDs	Total	HCV+ acute	2025	94
YLDs	Total	HCV+ chronic	2025	1463
YLDs	Total	Cirrhosis	2025	523
YLDs	Total	HCC	2025	28
YLDs	Total	Transplant	2025	24
YLDs	Total	Total	2025	2053
DALYs	Total	HCV+ acute	2025	94
DALYs	Total	HCV+ chronic	2025	1463
DALYs	Total	Cirrhosis	2025	1227
DALYs	Total	HCC	2025	688
DALYs	Total	Transplant	2025	215
DALYs	Total	HCV related	2025	3298
OVERLAPPING PREVALENCE	Total	Alive	2026	23959
OVERLAPPING PREVALENCE	Total	HCV+ (incl. treatment)	2026	6804
OVERLAPPING PREVALENCE	Total	HCV+ (excl. treatment)	2026	5907
OVERLAPPING PREVALENCE	Total	HCV treatment (excl. transplant)	2026	1026
DISCRETE PREVALENCE	Total	HCV+ chronic	2026	5635
DISCRETE PREVALENCE	Total	Cirrhosis	2026	1761
DISCRETE PREVALENCE	Total	HCC	2026	44
DISCRETE PREVALENCE	Total	Transplant	2026	38
INCIDENCE	Total	HCV+ acute	2026	368
INCIDENCE	Total	HCV+ chronic	2026	281
INCIDENCE	Total	Cirrhosis	2026	84
INCIDENCE	Total	HCC	2026	36
INCIDENCE	Total	Transplant	2026	38
YEARLY MORTALITY	Total	Cirrhosis	2026	30
YEARLY MORTALITY	Total	HCC	2026	26
YEARLY MORTALITY	Total	Transplant	2026	8
YEARLY MORTALITY	Total	HCV related	2026	53
YEARLY MORTALITY	Total	Not related to HCV	2026	353
CUMULATIVE MORTALITY	Total	HCV related	2026	1363
CUMULATIVE MORTALITY	Total	Not related to HCV	2026	10390
YLLs	Total	Cirrhosis	2026	760
YLLs	Total	HCC	2026	668
YLLs	Total	Transplant	2026	191
YLLs	Total	HCV related	2026	1325
YLLs	Total	Not related to HCV	2026	10057
YLDs	Total	HCV+ acute	2026	93
YLDs	Total	HCV+ chronic	2026	1431
YLDs	Total	Cirrhosis	2026	522
YLDs	Total	HCC	2026	28
YLDs	Total	Transplant	2026	24
YLDs	Total	Total	2026	2023
DALYs	Total	HCV+ acute	2026	93
DALYs	Total	HCV+ chronic	2026	1431
DALYs	Total	Cirrhosis	2026	1238
DALYs	Total	HCC	2026	687
DALYs	Total	Transplant	2026	210
DALYs	Total	HCV related	2026	3286
OVERLAPPING PREVALENCE	Total	Alive	2027	24010
[truncated: 6,585 more rows]
